# Supplementary material for: Functional analyses of cotton (Gossypium hirsutum L.) immature fiber (im) mutant infer that fiber cell wall development is associated with stress responses
Source: BMC Genomics. 2013 Dec 17;14:889. doi: 10.1186/1471-2164-14-889 (PMC3904472; doi:10.1186/1471-2164-14-889)
Supplement: Additional file 1 — Annotation of differentially expressed genes. Annotation and ratio of expression levels of differential expressed genes in the developing fibers between im mutant and TM-1 wild type at 10, 17, and 28 DPA. [file 1471-2164-14-889-S1.xlsx]

## Sheet: 10 DPA
Probesets	Ratio(im10/TM10)
Ghi.8523.1.A1_at	69.0224	Allyl alcohol dehydrogenase; NADP-dependent oxidoreductase-like protein [Arabidopsis thaliana (Mouse-ear cress)]
GhiAffx.40251.1.A1_at	55.3084	N/A
GhiAffx.10800.1.S1_at	53.7724	N/A
GhiAffx.41878.1.S1_at	39.3454	TIR-NBS-LRR type disease resistance protein [Populus trichocarpa (Western balsam poplar)]
Ghi.659.1.S1_at	21.644	N/A
GhiAffx.24025.1.S1_at	18.0706	N/A
Ghi.4298.3.S1_at	13.8876	Cluster related to UPI000049112F; PREDICTED: similar to Myc box dependent interacting protein 1 (Bridging integrator 1) (Amphiphysin-like protein) (Amphiphysin II) (Box-dependent myc-interacting protein-1)
Ghi.4960.1.A1_s_at	10.4425	Protein At4g27740 [Arabidopsis thaliana (Mouse-ear cress)]
Ghi.4960.2.A1_s_at	10.1217	Yippee-like protein At3g08990 related cluster
GhiAffx.42158.1.S1_at	9.72123	N/A
Ghi.576.3.A1_x_at	7.9703	Glycerol-3-phosphate acyltransferase, chloroplast precursor related cluster
Ghi.1605.1.S1_s_at	7.24879	N/A
Ghi.5711.1.S1_at	6.89631	N/A
GhiAffx.29393.1.S1_s_at	6.66324	N/A
Ghi.3408.1.A1_at	5.65823	Alternative oxidase [Gossypium hirsutum (Upland cotton)]
Ghi.9122.1.A1_at	5.51068	N/A
Ghi.9252.1.A1_at	5.00179	Putative signal peptidase I [Oryza sativa (japonica cultivar-group)]
Ghi.5605.1.A1_at	4.96431	N/A
GhiAffx.32033.1.A1_s_at	4.78313	N/A
Ghi.6568.1.S1_at	4.76941	GSDL-motif lipase [Agave americana (Century plant)]
Ghi.3542.1.A1_s_at	4.74437	Putative acid phosphatase [Lupinus luteus (European yellow lupin)]
Ghi.8599.1.A1_a_at	4.6966	N/A
Ghi.8943.2.A1_s_at	4.58804	Putative phosphatase [Lycopersicon esculentum (Tomato)]
GhiAffx.3843.1.A1_at	4.53057	T19F11.1 protein [Arabidopsis thaliana (Mouse-ear cress)]
Ghi.8619.1.A1_at	4.3752	N/A
GraAffx.14248.1.A1_at	4.33049	N/A
GhiAffx.62131.1.S1_at	3.9738	N/A
Ghi.102.1.S1_x_at	3.89862	(+)-delta-cadinene synthase [Gossypium hirsutum (Upland cotton)]
Ghi.5768.1.S1_s_at	3.83841	N/A
Ghi.3250.1.S1_at	3.72789	Cell Division Protein AAA ATPase family, putative, expressed [Oryza sativa (japonica cultivar-group)]
GhiAffx.5890.1.S1_at	3.71665	F19K19.4 protein [Arabidopsis thaliana (Mouse-ear cress)]
Ghi.8418.1.S1_s_at	3.6191	Hypothetical protein [Gossypium hirsutum (Upland cotton)]
Ghi.3562.1.A1_at	3.57675	Cellulose synthase-like protein CslE [Nicotiana tabacum (Common tobacco)]
Ghi.4013.2.S1_at	3.55983	Iron regulated transporter [Cucumis sativus (Cucumber)]
GhiAffx.52370.1.S1_at	3.40504	N/A
GhiAffx.7015.1.A1_s_at	3.39066	N/A
Ghi.7319.2.S1_at	3.34601	Alanine aminotransferase related cluster
GhiAffx.7769.1.A1_s_at	3.33232	Hypothetical protein At2g35640 [Arabidopsis thaliana (Mouse-ear cress)]
Ghi.8159.1.S1_s_at	3.30443	Cyclopropane fatty acid synthase [Gossypium hirsutum (Upland cotton)]
Ghi.9894.2.S1_at	3.29833	N/A
Ghi.4013.1.A1_at	3.25366	Iron regulated transporter related cluster
Ghi.6742.1.A1_at	3.24474	Ubiquitin-like protein SMT3 [Arabidopsis thaliana (Mouse-ear cress)]
Ghi.9168.1.A1_s_at	3.21544	White-brown complex homolog protein 13 [Arabidopsis thaliana (Mouse-ear cress)]
GhiAffx.26092.1.S1_s_at	3.21433	GASA2-like protein [Pelargonium zonale]
Ghi.9264.2.A1_s_at	3.19526	Putative alternative oxidase [Vigna unguiculata (Cowpea)]
GhiAffx.24459.1.S1_at	3.1945	Putative subtilisin-like proteinase [Oryza sativa (japonica cultivar-group)]
Ghi.3288.2.S1_at	3.19399	Cytochrome P450 [Pyrus communis (Pear)]
Ghi.3591.1.A1_s_at	3.19234	MAPEG family protein, expressed [Oryza sativa (japonica cultivar-group)]
Ghi.5875.1.A1_at	3.07904	AT5g24910/F6A4_120 [Arabidopsis thaliana (Mouse-ear cress)]
GhiAffx.21667.1.S1_at	2.84281	N/A
GhiAffx.22035.1.A1_at	2.79984	N/A
GraAffx.1241.1.S1_s_at	2.67344	Leucine-rich repeat receptor-like protein kinase [Pyrus pyrifolia (Japanese pear) (Pyrus serotina)]
Ghi.8752.1.A1_at	2.64082	N/A
GhiAffx.14096.1.S1_at	2.56148	Putative ripening regulated protein DDTFR18 [Oryza sativa (japonica cultivar-group)]
Ghi.1991.1.S1_s_at	2.44241	Glycine-rich protein [Arabidopsis thaliana (Mouse-ear cress)]
GhiAffx.12179.1.S1_at	2.32037	N/A
Ghi.1473.1.S1_s_at	2.30515	Putative Pi starvation-induced protein [Cicer arietinum (Chickpea) (Garbanzo)]
Ghi.6649.1.A1_at	2.297	Putative isoprenylated protein; 28702-28078 related cluster
Ghi.3583.4.A1_s_at	2.29347	Expressed protein [Arabidopsis thaliana (Mouse-ear cress)]
GhiAffx.665.1.S1_s_at	2.28989	Hypothetical protein P0019D06.31 [Oryza sativa (japonica cultivar-group)]
Ghi.3542.2.S1_s_at	2.26304	F10B6.10 related cluster
Ghi.871.1.S1_s_at	2.19882	Hypothetical protein At2g26660 related cluster
GhiAffx.50889.1.S1_x_at	2.19874	WW domain, putative related cluster
Ghi.7711.1.A1_s_at	2.17888	NADP-dependent glyceraldehyde-3-phosphate dehydrogenase [Nicotiana plumbaginifolia (Leadwort-leaved tobacco)]
Ghi.6672.1.A1_at	2.15795	N/A
Ghi.8369.3.A1_at	2.15129	N/A
Ghi.9693.1.A1_at	2.14111	Epoxide hydrolase [Nicotiana tabacum (Common tobacco)]
GhiAffx.34421.1.A1_s_at	2.13435	Multidrug resistance protein 8 [Arabidopsis thaliana (Mouse-ear cress)]
GhiAffx.51212.1.A1_at	2.132	N/A
GhiAffx.53211.1.S1_at	2.11505	Gb|AAC14053.1 [Arabidopsis thaliana (Mouse-ear cress)]
GraAffx.15917.1.S1_s_at	2.11221	At1g72990/F3N23_19 [Arabidopsis thaliana (Mouse-ear cress)]
GraAffx.8329.1.S1_s_at	2.06156	Putative ATP-binding cassette, sub-family B, member 10 [Oryza sativa (japonica cultivar-group)]
GhiAffx.25369.1.S1_at	2.03703	Oxygen evolving complex protein-like [Oryza sativa (japonica cultivar-group)]
Gra.1654.1.S1_s_at	2.0247	Hypothetical protein [Medicago truncatula (Barrel medic)]
GraAffx.15391.1.A1_at	2.0099	RNA-directed RNA polymerase [Nicotiana tabacum (Common tobacco)]
Ghi.3583.2.S1_a_at	2.00439	Similarity to unknown protein [Arabidopsis thaliana (Mouse-ear cress)]
Ghi.4444.2.S1_x_at	0.497775	N/A
GhiAffx.64086.1.S1_at	0.497319	AT4g26270/T25K17_80 [Arabidopsis thaliana (Mouse-ear cress)]
GhiAffx.39498.1.S1_at	0.490647	Stearoyl acyl carrier protein desaturase Lldd3A20 [Lupinus luteus (European yellow lupin)]
GhiAffx.24076.1.S1_at	0.486296	N/A
Ghi.716.1.S1_at	0.485552	Proteinase inhibitor se60-like protein [Citrus paradisi (Grapefruit)]
Ghi.6304.1.A1_s_at	0.484108	N/A
Gra.1564.1.A1_at	0.48284	Putative p40 related cluster
Ghi.5645.1.A1_x_at	0.479923	Cp10-like protein [Gossypium hirsutum (Upland cotton)]
Ghi.2133.1.S1_s_at	0.469819	Two-component response regulator-like APRR7 [Arabidopsis thaliana (Mouse-ear cress)]
Ghi.904.1.S1_s_at	0.468945	N/A
GhiAffx.44533.1.A1_s_at	0.465032	26S proteasome regulatory subunit p27, putative [Arabidopsis thaliana (Mouse-ear cress)]
GhiAffx.24761.1.A1_at	0.458164	N/A
Ghi.6832.1.S1_s_at	0.458138	N/A
Ghi.8587.2.S1_s_at	0.456298	N/A
GhiAffx.42721.1.S1_at	0.455643	Similarity to ABA-responsive protein [Arabidopsis thaliana (Mouse-ear cress)]
Ghi.819.1.S1_at	0.454586	N/A
Ghi.502.1.S1_at	0.450031	N/A
GhiAffx.52936.1.S1_at	0.449587	Multidrug resistance protein 18 [Arabidopsis thaliana (Mouse-ear cress)]
Ghi.1479.1.S1_at	0.448379	Hypothetical protein [Xerophyta humilis]
GhiAffx.14206.1.S1_at	0.437414	F28N24.12 protein [Arabidopsis thaliana (Mouse-ear cress)]
Gra.778.1.A1_s_at	0.437162	Hypothetical protein At4g32250 [Arabidopsis thaliana (Mouse-ear cress)]
GhiAffx.25551.2.A1_at	0.43714	N/A
Ghi.8146.1.S1_at	0.435195	RAC-like GTP binding protein RAC13 related cluster
GhiAffx.44380.1.S1_x_at	0.432308	Hypothetical protein F25L23_160 [Arabidopsis thaliana (Mouse-ear cress)]
GhiAffx.16302.1.S1_s_at	0.431977	Coproporphyrinogen III oxidase, chloroplast precursor [Arabidopsis thaliana (Mouse-ear cress)]
Ghi.4198.4.S1_s_at	0.430431	60S acidic ribosomal protein P0 [Glycine max (Soybean)]
Ghi.1709.1.S1_x_at	0.425274	N/A
GhiAffx.44858.1.S1_at	0.424453	F1 ATPase subunit alpha [Beta vulgaris subsp. vulgaris]
GhiAffx.24586.1.S1_at	0.422327	N/A
GraAffx.15471.1.S1_at	0.407057	L-allo-threonine aldolase-related protein [Solanum tuberosum (Potato)]
Ghi.2031.1.S1_s_at	0.399902	DnaJ-related protein ZMDJ1 [Zea mays (Maize)]
GhiAffx.22316.1.S1_at	0.394762	SUMO protein [Lycopersicon esculentum (Tomato)]
GhiAffx.9746.1.S1_at	0.381171	RNA-binding region RNP-1 [Medicago truncatula (Barrel medic)]
GhiAffx.12577.1.S1_at	0.379743	Gibberellin 20-oxidase [Populus alba (White poplar)]
Ghi.9834.1.S1_s_at	0.376591	Hsp90-2-like [Solanum tuberosum (Potato)]
Ghi.8137.1.A1_at	0.374383	Isocitrate lyase [Gossypium hirsutum (Upland cotton)]
Gra.3048.1.A1_at	0.37111	Hsp90-2-like [Solanum tuberosum (Potato)]
GhiAffx.13768.1.A1_at	0.368958	N/A
GhiAffx.59002.1.S1_at	0.357877	N/A
Ghi.669.2.A1_s_at	0.344109	Beta-galactosidase like protein [Arabidopsis thaliana (Mouse-ear cress)]
Ghi.8378.1.S1_at	0.340228	Putative hsp70 [Oryza sativa (japonica cultivar-group)]
Ghi.6624.1.A1_at	0.326577	N/A
GhiAffx.25551.1.S1_a_at	0.32192	N/A
GhiAffx.37564.1.S1_at	0.321822	N/A
Ghi.10212.1.S1_x_at	0.310331	Peptidylprolyl isomerase [Arabidopsis thaliana (Mouse-ear cress)]
Ghi.836.1.S1_at	0.308664	N/A
GhiAffx.20947.1.S1_at	0.306023	LMW heat shock protein [Arabidopsis thaliana (Mouse-ear cress)]
GhiAffx.18012.1.S1_at	0.302447	NADH-ubiquinone oxidoreductase chain 6 [Triticum aestivum (Wheat)]
GhiAffx.43892.1.A1_at	0.302446	N/A
Ghi.9343.2.S1_s_at	0.298909	Thiazole biosynthetic enzyme, chloroplast precursor [Citrus sinensis (Sweet orange)]
GhiAffx.30354.1.S1_at	0.298215	Hypothetical protein [Arabidopsis thaliana (Mouse-ear cress)]
GhiAffx.36503.1.S1_at	0.297474	Glycosyl transferase, family 8 [Medicago truncatula (Barrel medic)]
Ghi.8378.2.S1_s_at	0.290359	DnaK protein, putative [Oryza sativa (japonica cultivar-group)]
Gra.378.1.A1_s_at	0.288335	Hypothetical protein related cluster
Ghi.6175.2.S1_s_at	0.285524	Hypothetical protein related cluster
Ghi.6626.1.S1_at	0.265426	17.3 kDa class I heat shock protein [Glycine max (Soybean)]
GhiAffx.31263.1.A1_at	0.26238	Metal transport protein [Medicago truncatula (Barrel medic)]
Ghi.9980.1.A1_x_at	0.262123	Lipolytic enzyme, G-D-S-L [Medicago truncatula (Barrel medic)]
GhiAffx.17865.1.S1_at	0.253285	At5g52640/F6N7_13 [Arabidopsis thaliana (Mouse-ear cress)]
GhiAffx.20610.1.S1_at	0.242429	Osmotin-like [Theobroma cacao (Cacao) (Cocoa)]
Ghi.6502.1.S1_at	0.238342	ACC oxidase ACCO2 [Manihot esculenta (Cassava) (Manioc)]
GhiAffx.34159.1.A1_a_at	0.235427	Chloroplast small heat shock protein class I [Capsicum frutescens (Cayenne pepper) (Tabasco pepper)]
Ghi.171.1.S1_at	0.234189	Hypothetical protein F1M20.34 [Arabidopsis thaliana (Mouse-ear cress)]
Ghi.6435.1.A1_at	0.230856	Hevamine-A precursor [Includes: Chitinase (EC 3.2.1.14); Lysozyme (EC 3.2.1.17)] [Hevea brasiliensis (Para rubber tree)]
Ghi.2233.1.S1_at	0.204855	Small heat shock protein, chloroplast precursor [Lycopersicon esculentum (Tomato)]
GhiAffx.2416.1.S1_s_at	0.202001	Haem peroxidase [Medicago truncatula (Barrel medic)]
Ghi.837.1.S1_at	0.196374	N/A
Ghi.10292.1.S1_s_at	0.194667	Putative heat shock transcription factor [Arabidopsis thaliana (Mouse-ear cress)]
Ghi.4471.1.A1_at	0.191092	RAD-like protein 6 [Arabidopsis thaliana (Mouse-ear cress)]
GhiAffx.8616.1.A1_at	0.186608	Stachyose synthase [Medicago sativa (Alfalfa)]
GhiAffx.41577.1.S1_s_at	0.185013	17.3 kDa class I heat shock protein [Glycine max (Soybean)]
Ghi.1036.1.S1_at	0.183564	N/A
Ghi.6438.1.S1_at	0.169646	Hevamine-A precursor [Includes: Chitinase (EC 3.2.1.14); Lysozyme (EC 3.2.1.17)] [Hevea brasiliensis (Para rubber tree)]
Ghi.1210.1.S1_at	0.167479	N/A
Ghi.8355.1.A1_at	0.162561	Hsp22.3 [Glycine max (Soybean)]
GhiAffx.3083.32.A1_x_at	0.160097	Ubiquitin-like protein SMT3-like related cluster
GhiAffx.11624.1.S1_s_at	0.149365	Small heat shock protein [Lycopersicon esculentum (Tomato)]
GhiAffx.22436.1.S1_at	0.147797	Heat shock hsp20 protein-like [Arabidopsis thaliana (Mouse-ear cress)]
Ghi.7402.1.S1_at	0.146624	Hypothetical protein At5g11420 related cluster
Ghi.7271.1.S1_at	0.128546	N/A
GhiAffx.25696.1.S1_at	0.119886	22.0 kDa class IV heat shock protein precursor [Glycine max (Soybean)]
GhiAffx.33882.1.S1_s_at	0.0938577	Small heat stress protein class CIII [Lycopersicon peruvianum (Peruvian tomato)]
GhiAffx.4130.1.S1_at	0.0922922	N/A
Ghi.3589.1.S1_at	0.0903469	N/A
Ghi.9308.1.S1_at	0.078559	Heat shock protein [Pisum sativum (Garden pea)]
GhiAffx.2217.1.S1_at	0.0697488	N/A
GhiAffx.7545.1.S1_at	0.0671739	17.3 kDa class I heat shock protein [Glycine max (Soybean)]
Ghi.4166.1.S1_s_at	0.0630137	N/A
Ghi.1764.1.S1_at	0.0570245	N/A
GhiAffx.25605.1.S1_at	0.0551273	N/A
GhiAffx.34006.1.S1_at	0.0435493	N/A
GhiAffx.22613.1.A1_at	0.0429962	N/A
GhiAffx.22223.1.A1_at	0.0337722	N/A

## Sheet: 17 DPA
Probesets	Ratio(im17/TM17)
Ghi.6164.1.A1_at	380.556	gibberellin 20
Ghi.6164.2.S1_at	201.034	2-oxoglutarate-dependent dioxygenase
Ghi.3408.1.A1_at	55.5734	alternative oxidase
GhiAffx.10800.1.S1_at	50.946	N/A
Ghi.8523.1.A1_at	41.4227	Allyl alcohol dehydrogenase; NADP-dependent oxidoreductase-like protein [Arabidopsis thaliana (Mouse-ear cress)]
GhiAffx.40251.1.A1_at	37.5298	N/A
Ghi.3235.1.A1_at	36.3372	glucosyl transferase
Ghi.576.3.A1_x_at	31.7135	Glycerol-3-phosphate acyltransferase, chloroplast precursor related cluster
GhiAffx.24025.1.S1_at	27.2488	N/A
Ghi.659.1.S1_at	18.0826	N/A
Ghi.9236.1.S1_at	16.2302	glucosyl transferase
GhiAffx.41878.1.S1_at	11.5673	tir-nbs-lrr resistance protein
Ghi.3555.1.A1_at	8.67336	cellulose synthase
Ghi.4298.3.S1_at	8.56672	Cluster related to UPI000049112F; PREDICTED: similar to Myc box dependent interacting protein 1 (Bridging integrator 1) (Amphiphysin-like protein) (Amphiphysin II) (Box-dependent myc-interacting protein-1)
Ghi.9259.1.S1_s_at	6.49655	pyridoxine biosynthesis protein
Ghi.1605.1.S1_s_at	5.9634	N/A
Ghi.9264.3.S1_s_at	5.92789	mitochondrial alternative oxidase 2a
GhiAffx.52815.1.S1_at	5.58844	Putative aquaporin PIP1-1 [Vitis berlandieri x Vitis rupestris]
Ghi.5605.1.A1_at	5.51695	N/A
GhiAffx.61409.1.S1_at	5.35083	N/A
Ghi.766.1.S1_at	5.2052	Aquaporin PIP1.1 [Oryza sativa (Rice)]
GhiAffx.29393.1.S1_s_at	5.07588	N/A
Ghi.3288.2.S1_at	5.05277	Cytochrome P450 [Pyrus communis (Pear)]
Ghi.9259.3.S1_x_at	5.03624	pyridoxine biosynthesis protein
Ghi.6164.2.A1_at	4.98336	2-oxoglutarate-dependent dioxygenase
Ghi.9264.2.A1_s_at	4.8851	mitochondrial alternative oxidase 2a
Ghi.5307.1.A1_at	4.39314	b12d-like protein
Ghi.2175.1.S1_s_at	4.21196	Flavonoid 3',5'-hydroxylase [Gossypium hirsutum (Upland cotton)]
GhiAffx.51479.1.S1_at	4.13641	Glutathione S-transferase, C-terminal; Thioredoxin-like fold [Medicago truncatula (Barrel medic)]
Ghi.3552.1.A1_at	4.12812	N/A
GhiAffx.3843.1.A1_at	4.05904	T19F11.1 protein [Arabidopsis thaliana (Mouse-ear cress)]
Gra.2970.1.S1_s_at	4.01383	3-ketoacyl- synthase
Ghi.3591.1.A1_s_at	3.98118	microsomal glutathione s-
Ghi.3524.2.A1_at	3.93848	rotenone-insensitive nadh-ubiquinone mitochondrial
Ghi.8476.1.S1_x_at	3.88116	N/A
Ghi.1234.1.S1_s_at	3.84885	Gibberellin 3-hydroxylase 1 [Gossypium hirsutum (Upland cotton)]
Gra.1178.1.S1_at	3.77377	binding protein
Gra.2239.1.S1_s_at	3.64022	phenylalanine ammonia-
Ghi.5768.1.S1_s_at	3.61035	N/A
Ghi.9938.1.S1_x_at	3.59036	at1g68530 t26j14_10
Gra.2508.1.A1_x_at	3.56645	chalcone synthase
Ghi.3429.3.A1_at	3.41449	Hypothetical protein T31B5_30 [Arabidopsis thaliana (Mouse-ear cress)]
Gra.1633.1.A1_s_at	3.40418	N/A
Ghi.207.1.S1_s_at	3.3567	Acyltransferase-like protein [Gossypium hirsutum (Upland cotton)]
Gra.2508.2.S1_x_at	3.29944	chalcone synthase
GhiAffx.6072.1.S1_x_at	3.29163	Glutamine synthetase (EC 6.3.1.2) (Glutamate--ammonia ligase) (GS(1)) [Alnus glutinosa (Alder)]
Ghi.7987.1.S1_s_at	3.22442	flavanone 3-hydroxylase
Gra.605.2.A1_x_at	3.22075	flavonoid 3 -hydroxylase
Ghi.498.1.S1_at	3.21782	disulfide oxidoreductase monooxygenase
Ghi.8147.1.S1_at	3.13102	pectate lyase
Gra.2885.1.S1_s_at	3.12536	alpha beta fold family protein
Ghi.6188.1.A1_at	3.09413	Alpha-expansin 1 [Populus tremula x Populus tremuloides]
Gra.2056.1.A1_s_at	3.06438	beta-galactosidase 11
Ghi.8023.1.S1_at	3.06414	acc oxidase
GhiAffx.40120.1.A1_at	3.05355	conserved hypothetical protein [Ricinus communis]
GhiAffx.3411.1.A1_at	3.04328	nucleic acid binding
Ghi.8460.3.A1_at	3.00556	N/A
GhiAffx.32033.1.A1_s_at	2.99518	N/A
Ghi.7319.2.S1_at	2.90594	aminoacylase-1 [Solanum lycopersicum]
Ghi.3429.2.S1_at	2.81512	at5g43400 mwf20_9
Ghi.976.1.S1_s_at	2.75988	gdsl-motif lipase hydrolase family protein
Ghi.632.1.S1_at	2.72172	Oxidoreductase [Setaria italica (Foxtail millet)]
GhiAffx.4183.1.S1_s_at	2.70502	anthocyanidin reductase
Ghi.8113.1.S1_at	2.70434	dehydration responsive element-binding protein 1
GhiAffx.9838.1.S1_at	2.69004	at3g12360-like protein
GhiAffx.62131.1.S1_at	2.68255	N/A
Ghi.8619.1.A1_at	2.68058	bed finger-nbs-lrr resistance protein
GhiAffx.22035.1.A1_at	2.67566	N/A
Ghi.4957.1.S1_s_at	2.6602	70 kda heat shock protein
Ghi.9252.1.A1_at	2.65933	signal peptidase
Ghi.3429.3.S1_s_at	2.5984	at5g13210 t31b5_30
GhiAffx.31378.1.S1_at	2.57389	nodulin 3 family protein
Ghi.4960.1.A1_s_at	2.56602	Protein At4g27740 [Arabidopsis thaliana (Mouse-ear cress)]
GhiAffx.46616.1.S1_at	2.56388	F22D16.10 protein [Arabidopsis thaliana (Mouse-ear cress)]
Ghi.8577.1.S1_s_at	2.53473	short-chain dehydrogenase reductase family protein
Ghi.6416.1.A1_at	2.51762	er glycerol-phosphate acyltransferase
Ghi.6594.1.S1_s_at	2.49819	N/A
Ghi.9263.1.A1_a_at	2.46144	kinase family protein
Ghi.4960.2.A1_s_at	2.45843	fad nad binding
GhiAffx.1302.1.S1_x_at	2.44526	nodulin 21 family protein
Ghi.9263.5.A1_x_at	2.4398	kinase family protein
Ghi.6260.1.S1_x_at	2.4085	N/A
Gra.207.1.A1_s_at	2.40425	chalcone synthase
Ghi.7072.1.S1_s_at	2.40359	N/A
GhiAffx.1517.1.S1_at	2.40186	ap2 erf domain-containing transcription factor
Ghi.5385.1.S1_s_at	2.40177	serine-threonine protein plant-
GhiAffx.43519.1.S1_at	2.36595	atofp17 ofp17
GhiAffx.51029.1.S1_s_at	2.34074	protease inhibitor seed storage lipid transfer protein family protein
GhiAffx.34031.1.S1_s_at	2.33486	pho1-like protein
GhiAffx.52370.1.S1_at	2.32968	N/A
Ghi.7297.1.S1_at	2.27665	predicted protein [Populus trichocarpa]
GhiAffx.51212.1.A1_at	2.27419	N/A
Ghi.6742.1.A1_at	2.26591	ubiquitin-like protein smt3
GhiAffx.24497.1.S1_s_at	2.25527	aldehyde dehydrogenase
GhiAffx.49894.1.S1_at	2.25452	hydroxyproline-rich glycoprotein family protein
Ghi.3781.2.S1_at	2.25182	N/A
Ghi.3035.1.A1_at	2.25176	nuclear transcription x-box
Ghi.8460.2.A1_x_at	2.24104	Hypothetical protein [Arabidopsis thaliana (Mouse-ear cress)]
GraAffx.30195.1.A1_s_at	2.21511	mitochondrial alternative oxidase 2a
GhiAffx.42790.1.S1_at	2.21414	triose phosphate phosphate non-green chloroplast
GhiAffx.47164.1.A1_at	2.213	Nectarin 5 related cluster
Ghi.8459.2.S1_s_at	2.2104	Synaptobrevin-like protein [Oryza sativa (japonica cultivar-group)]
GraAffx.8329.1.S1_s_at	2.20975	atp-binding cassette superfamily
Ghi.5325.1.A1_at	2.20246	ccaat-binding transcription
Ghi.6907.2.S1_s_at	2.20183	PREDICTED: hypothetical protein [Vitis vinifera]
Ghi.6161.1.S1_s_at	2.19345	N/A
GhiAffx.29280.1.S1_s_at	2.19219	atp-binding cassette superfamily
Gra.631.1.S1_at	2.19184	alpha amylase 2
GhiAffx.6314.3.S1_at	2.17433	serine-threonine protein plant-
Ghi.8369.3.A1_at	2.16506	predicted protein [Populus trichocarpa]
Ghi.10760.1.S1_s_at	2.14185	Chalcone isomerase [Citrus sinensis (Sweet orange)]
Ghi.6420.1.S1_at	2.1271	Arabidopsis thaliana genomic DNA, chromosome 5, P1 clone:MFB13 [Arabidopsis thaliana (Mouse-ear cress)]
Gra.3076.1.S1_x_at	2.12393	at1g12050 f12f1_8
Ghi.1473.1.S1_s_at	2.08265	pi starvation-induced protein
GhiAffx.32624.1.A1_at	2.0409	protein
Ghi.690.1.A1_s_at	2.02765	gip1-like protein
Ghi.730.1.S1_at	2.02705	unnamed protein product [Vitis vinifera]
GhiAffx.25369.1.S1_at	2.02429	Oxygen evolving complex protein-like [Oryza sativa (japonica cultivar-group)]
GhiAffx.43282.1.S1_s_at	2.02266	Deoxyribodipyrimidine photolyase family protein-like [Oryza sativa (japonica cultivar-group)]
Ghi.1492.1.S1_at	2.01958	cytochrome p450
Ghi.6161.2.S1_x_at	2.019	N/A
Ghi.4256.1.S1_at	0.499641	N/A
Gra.2513.1.A1_s_at	0.499372	Hsp90-2-like [Solanum tuberosum (Potato)]
GhiAffx.6226.1.S1_at	0.498571	Transcription factor like protein [Arabidopsis thaliana (Mouse-ear cress)]
Ghi.1552.1.S1_s_at	0.49716	N/A
GhiAffx.44533.1.A1_s_at	0.496519	26S proteasome regulatory subunit p27, putative [Arabidopsis thaliana (Mouse-ear cress)]
GhiAffx.37710.1.S1_s_at	0.496362	SR-rich pre-mRNA splicing activator [Oryza sativa (japonica cultivar-group)]
Ghi.4855.1.A1_at	0.495663	Hypersensitive reaction associated Ca2+-binding protein [Phaseolus vulgaris (Kidney bean) (French bean)]
Ghi.3784.1.S1_s_at	0.495304	Protein At5g19100 related cluster
Ghi.6262.1.S1_x_at	0.494818	Hypothetical protein AT4g17900 [Arabidopsis thaliana (Mouse-ear cress)]
GhiAffx.11496.1.A1_at	0.493067	GRAS transcription factor [Medicago truncatula (Barrel medic)]
Ghi.8128.1.S1_x_at	0.492861	EREB1 transcription factor [Gossypium hirsutum (Upland cotton)]
GhirRNA.3.1.S1_s_at	0.491051	Hypothetical protein rps12 [Phalaenopsis aphrodite subsp. formosana (Moth orchid)]
Ghi.5417.1.S1_s_at	0.48927	Putative mitochondrial dicarboxylate carrier protein [Arabidopsis thaliana (Mouse-ear cress)]
Ghi.6645.1.A1_at	0.483422	N/A
Ghi.1732.2.S1_a_at	0.483291	N/A
Ghi.4262.1.S1_s_at	0.482903	Protein At2g47060 [Arabidopsis thaliana (Mouse-ear cress)]
Ghi.4565.1.S1_s_at	0.482265	MJK13.4 protein [Arabidopsis thaliana (Mouse-ear cress)]
Ghi.1478.1.S1_s_at	0.48225	Aquaporin protein PIP1;1 [Medicago truncatula (Barrel medic)]
GraAffx.21652.1.A1_x_at	0.482101	Putative phospholipase [Arabidopsis thaliana (Mouse-ear cress)]
Ghi.8122.1.S1_s_at	0.481924	Na/H antiporter [Gossypium hirsutum (Upland cotton)]
Ghi.5736.1.A1_s_at	0.48123	Putative calmodulin-binding heat-shock protein related cluster
GraAffx.33059.2.S1_s_at	0.479428	Aquaporin protein PIP1;1 [Medicago truncatula (Barrel medic)]
GhiAffx.28781.1.S1_s_at	0.472645	Putative receptor protein kinase [Arabidopsis thaliana (Mouse-ear cress)]
GhiAffx.43092.1.S1_at	0.471795	T15F16.6 protein [Arabidopsis thaliana (Mouse-ear cress)]
GhiAffx.16775.1.A1_at	0.470365	N/A
Ghi.6751.1.A1_s_at	0.468427	Fructose-1,6-bisphosphatase, cytosolic related cluster
Ghi.1362.1.S1_at	0.467683	N/A
Ghi.6780.1.S1_s_at	0.467306	DnaJ-like protein [Phaseolus vulgaris (Kidney bean) (French bean)]
Gra.2050.1.S1_s_at	0.456236	UDP-glucose 4-epimerase [Arabidopsis thaliana (Mouse-ear cress)]
Ghi.1706.1.S1_s_at	0.456172	N/A
Ghi.9240.1.S1_s_at	0.454723	SPF1 protein [Ipomoea batatas (Sweet potato) (Batate)]
GhiAffx.40134.2.A1_at	0.45388	Hypothetical protein F18O21_160 [Arabidopsis thaliana (Mouse-ear cress)]
GraAffx.15288.1.S1_s_at	0.451909	Ribosomal protein L3A [Nicotiana tabacum (Common tobacco)]
GhiAffx.2746.1.S1_at	0.448888	Putative Na+ dependent ileal bile acid transporter [Arabidopsis thaliana (Mouse-ear cress)]
GhiAffx.13735.1.A1_at	0.442301	Hypothetical protein OJ1005_B11.8 [Oryza sativa (japonica cultivar-group)]
GhiAffx.3568.1.S1_s_at	0.442045	F8K7.10 protein [Arabidopsis thaliana (Mouse-ear cress)]
GhiAffx.51022.1.S1_at	0.441428	N/A
Gra.2030.1.A1_s_at	0.440572	Hypothetical protein [Medicago truncatula (Barrel medic)]
GraAffx.29138.1.A1_at	0.438854	Hypothetical protein F13G24.40 [Arabidopsis thaliana (Mouse-ear cress)]
Ghi.4802.1.A1_at	0.437581	N/A
GhiAffx.3951.1.A1_at	0.437472	Cytochrome c biogenesis Fn [Beta vulgaris subsp. vulgaris]
Gra.1125.1.A1_s_at	0.434949	Galactose-binding like; Alpha-L-arabinofuranosidase, C-terminal [Medicago truncatula (Barrel medic)]
GraAffx.8187.1.S1_s_at	0.431448	Hypothetical protein [Cleome spinosa]
GhiAffx.3083.4.S1_s_at	0.431215	N/A
GraAffx.17911.1.S1_x_at	0.43068	F8K7.10 protein [Arabidopsis thaliana (Mouse-ear cress)]
GraAffx.17697.1.A1_s_at	0.430301	Sodium-dicarboxylate cotransporter, putative [Brassica oleracea (Wild cabbage)]
GhiAffx.10273.1.S1_at	0.428605	Hypothetical protein P0423B08.8-1 [Oryza sativa (japonica cultivar-group)]
Ghi.1386.1.A1_at	0.42416	Receptor-like protein kinase like [Arabidopsis thaliana (Mouse-ear cress)]
GhiAffx.21020.1.S1_s_at	0.423987	N/A
GhiAffx.56596.1.A1_s_at	0.42275	N/A
Gra.2459.1.A1_s_at	0.420753	Beta-D-galactosidase [Pyrus pyrifolia (Japanese pear) (Pyrus serotina)]
GhiAffx.2565.1.S1_at	0.411584	Hypothetical protein At2g38640 [Arabidopsis thaliana (Mouse-ear cress)]
GhiAffx.1896.1.S1_at	0.405251	Ctr copper transporter [Medicago truncatula (Barrel medic)]
GhiAffx.6438.1.S1_at	0.403031	Nodulin-like protein [Arabidopsis thaliana (Mouse-ear cress)]
Gra.2314.1.S1_at	0.399813	Beta-D-galactosidase [Pyrus pyrifolia (Japanese pear) (Pyrus serotina)]
Ghi.1954.1.A1_at	0.399259	N/A
GhiAffx.43892.1.A1_at	0.397762	N/A
Ghi.8431.1.S1_at	0.397488	N/A
Ghi.8524.1.S1_at	0.393561	Beta xylosidase [Fragaria ananassa (Strawberry)]
Ghi.6610.1.S1_at	0.393253	N/A
Ghi.10753.1.S1_at	0.391766	Hypothetical protein [Medicago truncatula (Barrel medic)]
Ghi.7079.1.S1_at	0.390361	N/A
Ghi.5565.2.S1_a_at	0.389351	Pleiotropic drug resistance protein 1 [Nicotiana tabacum (Common tobacco)]
Ghi.9441.2.A1_s_at	0.388718	Erwinia induced protein 1 [Solanum tuberosum (Potato)]
Ghi.1487.1.S1_at	0.382023	Isoform Long of P05643 [Zea mays (Maize)]
Ghi.5565.7.A1_x_at	0.381986	Putative ABC transporter related cluster
Ghi.106.1.S1_s_at	0.381785	N/A
Ghi.760.1.A1_x_at	0.376607	N/A
Ghi.4198.4.S1_s_at	0.37414	60S acidic ribosomal protein P0 [Glycine max (Soybean)]
GhiAffx.24759.1.S1_s_at	0.3728	Quinone-oxidoreductase QR1 [Triphysaria versicolor (Yellow owl's clover)]
Ghi.8801.1.S1_at	0.365572	Serine carboxypeptidase [Prunus mume (Japanese flowering apricot)]
GhiAffx.4260.1.S1_at	0.362518	NADH-plastoquinone oxidoreductase subunit 6 [Gossypium hirsutum (Upland cotton)]
Ghi.10802.1.S1_at	0.361193	Photosystem I P700 chlorophyll a apoprotein A2 [Calycanthus fertilis var. ferax (Calycanthus floridus var. glaucus)]
Gra.778.1.A1_s_at	0.359327	Hypothetical protein At4g32250 [Arabidopsis thaliana (Mouse-ear cress)]
GhiAffx.819.1.S1_at	0.350207	ATP synthase A chain [Gossypium hirsutum (Upland cotton)]
Gra.1345.1.S1_s_at	0.334776	MipC [Mesembryanthemum crystallinum (Common ice plant)]
GhiAffx.5793.1.A1_at	0.334003	F1N21.16 [Arabidopsis thaliana (Mouse-ear cress)]
Ghi.8947.1.A1_at	0.330289	N/A
Ghi.10655.1.S1_s_at	0.328899	Asparagine synthetase type II [Phaseolus vulgaris (Kidney bean) (French bean)]
Ghi.4532.1.A1_at	0.328018	Probable xyloglucan endotransglucosylase/hydrolase protein 29 precursor [Arabidopsis thaliana (Mouse-ear cress)]
GhiAffx.1119.2.S1_at	0.326924	Cytochrome b6/f complex subunit IV [Eucalyptus globulus subsp. globulus (Tasmanian blue gum)]
GhiAffx.39318.1.S1_at	0.325935	N/A
Ghi.10537.1.S1_at	0.325385	MipC [Mesembryanthemum crystallinum (Common ice plant)]
Ghi.5780.1.S1_s_at	0.324439	N/A
Ghi.10778.2.S1_at	0.320675	DnaJ-like protein [Phaseolus vulgaris (Kidney bean) (French bean)]
Ghi.8395.1.A1_at	0.318137	Ribosomal protein S2 [Gossypium hirsutum (Upland cotton)]
Ghi.6435.1.A1_at	0.317938	Hevamine-A precursor [Includes: Chitinase (EC 3.2.1.14); Lysozyme (EC 3.2.1.17)] [Hevea brasiliensis (Para rubber tree)]
GhiAffx.4604.1.S1_at	0.316173	N/A
Gra.2678.1.A1_at	0.316128	PAP fibrillin [Medicago truncatula (Barrel medic)]
Gra.636.2.S1_s_at	0.315637	AER [Nicotiana tabacum (Common tobacco)]
GhiAffx.5664.1.S1_s_at	0.315296	PSII 43 kDa protein [Acorus calamus (Sweet flag)]
GhiAffx.16290.1.S1_s_at	0.314485	PSII 43 kDa protein [Acorus calamus (Sweet flag)]
GhiAffx.17865.1.S1_at	0.313837	At5g52640/F6N7_13 [Arabidopsis thaliana (Mouse-ear cress)]
Ghi.7921.1.S1_x_at	0.313803	1-aminocyclopropane-1-carboxylate oxidase [Gossypium hirsutum (Upland cotton)]
GhiAffx.28086.1.A1_at	0.31212	Ribosomal protein S14 [Gossypium hirsutum (Upland cotton)]
Ghi.5843.1.A1_s_at	0.310458	Alpha-L-arabinofuranosidase / beta-D-xylosidase [Pyrus pyrifolia (Japanese pear) (Pyrus serotina)]
Ghi.9193.2.A1_at	0.308303	Putative WRKY transcription factor [Oryza sativa (japonica cultivar-group)]
Ghi.8572.1.S1_at	0.306188	Acyl-coenzyme A oxidase 3, peroxisomal precursor [Arabidopsis thaliana (Mouse-ear cress)]
Ghi.7950.1.S1_at	0.306027	POD9 precursor [Gossypium hirsutum (Upland cotton)]
GhiAffx.5687.1.S1_at	0.305636	Photosystem I P700 apoprotein A2 [Gossypium hirsutum (Upland cotton)]
GhiAffx.7806.1.S1_at	0.305314	Protein At5g20190 [Arabidopsis thaliana (Mouse-ear cress)]
GhiAffx.19676.1.A1_at	0.304793	Cytochrome c biogenesis Fn [Beta vulgaris subsp. vulgaris]
Ghi.9194.1.S1_a_at	0.304686	Putative ORFX [Oryza sativa (japonica cultivar-group)]
Ghi.8400.1.S1_s_at	0.301459	Expressed protein [Arabidopsis thaliana (Mouse-ear cress)]
Ghi.10656.1.S1_s_at	0.300404	Photosystem I protein PsaD [Medicago truncatula (Barrel medic)]
GhiAffx.24618.1.S1_at	0.299654	TRIPTYCHON [Arabidopsis thaliana (Mouse-ear cress)]
GhiAffx.61810.1.S1_at	0.298888	NADH-plastoquinone oxidoreductase subunit K [Eucalyptus globulus subsp. globulus (Tasmanian blue gum)]
Ghi.7402.1.S1_at	0.298685	Hypothetical protein At5g11420 related cluster
GhiAffx.7848.1.S1_at	0.297965	ATP synthase CF1 beta subunit [Gossypium hirsutum (Upland cotton)]
GraAffx.25748.1.A1_s_at	0.297807	ATP synthase A chain [Gossypium hirsutum (Upland cotton)]
GhiAffx.25696.1.S1_at	0.295741	22.0 kDa class IV heat shock protein precursor [Glycine max (Soybean)]
GhiAffx.1119.1.S1_at	0.29511	N/A
GhiAffx.44364.1.A1_at	0.291152	N/A
Ghi.10559.1.A1_at	0.29108	PREDICTED: similar to multidrug resistance protein [Danio rerio]
GhiAffx.38970.1.S1_at	0.287881	Cytochrome b light strand [Thrichomys apereoides (punare)]
Ghi.4791.2.S1_at	0.286653	Hypothetical protein [Medicago truncatula (Barrel medic)]
GhiAffx.4043.6.S1_at	0.285193	N/A
Gra.2751.1.S1_s_at	0.282563	LSD-One-Like 1 [Brassica campestris (Field mustard)]
GhiAffx.22316.1.S1_at	0.281455	SUMO protein [Lycopersicon esculentum (Tomato)]
Ghi.10823.2.S1_s_at	0.280432	N/A
Ghi.8667.1.A1_at	0.279957	Sucrose synthase [Gossypium hirsutum (Upland cotton)]
GhiAffx.18370.1.A1_at	0.278667	Ribulose bisphosphate carboxylase large chain precursor [Lavandula lanata (Lavender)]
Ghi.9106.1.S1_at	0.277814	Ornithine decarboxylase [Lycopersicon esculentum (Tomato)]
Ghi.3929.1.S1_at	0.276577	N/A
GhiAffx.24975.1.A1_at	0.275965	Arabidopsis thaliana genomic DNA, chromosome 5, P1 clone:MUA2 [Arabidopsis thaliana (Mouse-ear cress)]
GhiAffx.34141.1.A1_s_at	0.275613	Hypothetical protein F10F5.1 [Arabidopsis thaliana (Mouse-ear cress)]
GhiAffx.5352.1.A1_at	0.274999	Cytochrome c heme attachment protein [Gossypium hirsutum (Upland cotton)]
Ghi.7271.1.S1_at	0.272071	N/A
Ghi.3440.1.A1_at	0.269496	SAG101 [Arabidopsis thaliana (Mouse-ear cress)]
Ghi.4169.1.S1_s_at	0.268325	ATP-dependent Clp protease proteolytic subunit [Gossypium hirsutum (Upland cotton)]
Ghi.9243.2.A1_s_at	0.268312	Zinc finger, B-box [Medicago truncatula (Barrel medic)]
Ghi.1132.2.A1_a_at	0.26765	WRKY transcription factor 41 [Oryza sativa (indica cultivar-group)]
GhiAffx.16921.1.A1_at	0.26549	Hypothetical protein [Medicago truncatula (Barrel medic)]
GhiAffx.33994.1.A1_s_at	0.263348	N/A
Ghi.6438.1.S1_at	0.260136	Hevamine-A precursor [Includes: Chitinase (EC 3.2.1.14); Lysozyme (EC 3.2.1.17)] [Hevea brasiliensis (Para rubber tree)]
GhiAffx.52777.1.S1_at	0.259496	ATP synthase beta subunit [Ziziphus obtusifolia (Lotebush) (Condalia lycioides)]
Ghi.3264.2.A1_s_at	0.259214	NAC family protein [Prunus mume (Japanese flowering apricot)]
GhiAffx.27212.1.S1_at	0.258521	Hypothetical protein F7A10.16 [Arabidopsis thaliana (Mouse-ear cress)]
GhiAffx.44038.1.S1_at	0.250691	N/A
GarAffx.14011.1.S1_s_at	0.250637	Polygalacturonase-like protein [Fragaria ananassa (Strawberry)]
Ghi.3315.1.A1_s_at	0.24985	T1B9.2 protein [Arabidopsis thaliana (Mouse-ear cress)]
Gra.263.4.S1_s_at	0.24958	Photosystem I reaction center subunit II-2, chloroplast precursor [Arabidopsis thaliana (Mouse-ear cress)]
Ghi.10468.1.S1_at	0.249558	Hypothetical protein [Nicotiana tabacum (Common tobacco)]
GhiAffx.8267.1.A1_s_at	0.246597	HVA22-like protein d [Arabidopsis thaliana (Mouse-ear cress)]
Ghi.234.1.S1_s_at	0.24338	Bacterial-induced lipoxygenase [Gossypium hirsutum (Upland cotton)]
Ghi.9980.1.A1_x_at	0.242605	Lipolytic enzyme, G-D-S-L [Medicago truncatula (Barrel medic)]
Gra.2915.2.A1_s_at	0.240449	'GTP cyclohydrolase II/3,4-dihydroxy-2-butanone-4-phosphate synthase' [Oryza sativa (japonica cultivar-group)]
Ghi.8364.1.A1_at	0.2402	Heat shock protein [Lycopersicon esculentum (Tomato)]
Gra.1806.2.A1_s_at	0.239886	Photosystem II 44 kDa reaction center protein precursor related cluster
Ghi.3784.2.S1_s_at	0.239855	N/A
Ghi.1864.1.S1_s_at	0.239399	Hypothetical protein F17L22.160 [Arabidopsis thaliana (Mouse-ear cress)]
Ghi.1400.1.S1_s_at	0.237777	Chlorophyll a/b-binding protein [Lycopersicon esculentum (Tomato)]
GhiAffx.60610.1.S1_s_at	0.237637	Hypothetical protein At4g31730 [Arabidopsis thaliana (Mouse-ear cress)]
Ghi.132.1.S1_s_at	0.23741	Probable WRKY transcription factor 50 [Arabidopsis thaliana (Mouse-ear cress)]
Ghi.6896.1.A1_s_at	0.232415	NAC domain protein NAC6 related cluster
GhiAffx.1082.1.S1_at	0.230732	Putative carbonate dehydratase [Arabidopsis thaliana (Mouse-ear cress)]
Ghi.10583.1.S1_s_at	0.228842	N/A
GhiAffx.21205.1.S1_at	0.223551	N/A
GhiAffx.3787.2.A1_at	0.218842	Cytochrome f [Gossypium hirsutum (Upland cotton)]
Ghi.9153.1.S1_x_at	0.217623	Hypothetical protein [Populus tremuloides (Quaking aspen)]
GhiAffx.43630.1.S1_at	0.214605	N/A
Ghi.6408.1.A1_s_at	0.212065	N/A
Ghi.1114.1.S1_s_at	0.208818	AT5g39670/MIJ24_140 [Arabidopsis thaliana (Mouse-ear cress)]
GhiAffx.44858.1.S1_at	0.205164	F1 ATPase subunit alpha [Beta vulgaris subsp. vulgaris]
Ghi.8123.1.S1_at	0.202308	Malate synthase, glyoxysomal [Gossypium hirsutum (Upland cotton)]
GhiAffx.18012.1.S1_at	0.201674	NADH-ubiquinone oxidoreductase chain 6 [Triticum aestivum (Wheat)]
Ghi.318.1.S1_at	0.199294	Cytochrome P450 DDWF1 [Gossypium hirsutum (Upland cotton)]
Gra.1042.1.A1_x_at	0.198622	Chlorophyll a/b-binding protein [Lycopersicon esculentum (Tomato)]
Ghi.1121.1.S1_at	0.198172	N/A
GhiAffx.62419.1.S1_at	0.196002	N/A
GraAffx.9655.1.S1_s_at	0.183969	Hypothetical protein [Medicago truncatula (Barrel medic)]
Ghi.10823.1.S1_at	0.183439	N/A
GhiAffx.52609.1.S1_at	0.182699	Auxin transporter-like protein 5 [Medicago truncatula (Barrel medic)]
Ghi.1834.1.S1_s_at	0.1759	Photosystem II D2 protein (Photosystem Q(A) protein) [Lotus japonicus]
Ghi.9261.2.A1_s_at	0.172226	Hypothetical protein T22A6.50 [Arabidopsis thaliana (Mouse-ear cress)]
Ghi.1398.1.S1_at	0.167806	N/A
GbaAffx.196.1.A1_s_at	0.155609	No annotation for UniRef100_Q3L0Q9
Ghi.7874.1.S1_s_at	0.151875	Putative ethylene responsive element binding protein 3 [Gossypium hirsutum (Upland cotton)]
Ghi.837.1.S1_at	0.150951	N/A
GhiAffx.2217.1.S1_at	0.149665	N/A
GhiAffx.22613.1.A1_at	0.144694	N/A
Ghi.6557.1.S1_at	0.141871	N/A
GhiAffx.6330.1.S1_x_at	0.138116	N/A
Ghi.812.1.S1_at	0.136341	Emb|CAB72159.1 [Arabidopsis thaliana (Mouse-ear cress)]
Ghi.4511.1.S1_at	0.129881	Receptor-like protein kinase [Nicotiana tabacum (Common tobacco)]
Ghi.1036.1.S1_at	0.126197	N/A
Ghi.8129.1.S1_at	0.125904	Kinesin [Gossypium hirsutum (Upland cotton)]
Ghi.5591.1.A1_x_at	0.125424	Expansin-like protein [Quercus robur (English oak)]
Ghi.10747.1.S1_at	0.112904	Ethylene-responsive element binding protein ERF5 [Gossypium hirsutum (Upland cotton)]
GhiAffx.34006.1.S1_at	0.0735431	N/A
GhiAffx.59002.1.S1_at	0.0671421	N/A
GhiAffx.3083.32.A1_x_at	0.0621415	Ubiquitin-like protein SMT3-like related cluster
Ghi.3589.1.S1_at	0.0565228	N/A
GhiAffx.22223.1.A1_at	0.0492015	N/A
GhiAffx.25605.1.S1_at	0.0461419	N/A
Ghi.4166.1.S1_s_at	0.0295618	N/A
Ghi.5186.1.A1_at	0.0268101	OSJNBb0079B02.7 protein related cluster
Ghi.1764.1.S1_at	0.0262201	N/A

## Sheet: 28 DPA
Probesets	Ratio(im28/TM28)
Ghi.3408.1.A1_at	148.778	alternative oxidase
Ghi.6164.1.A1_at	122.593	gibberellin 20
Ghi.3235.1.A1_at	120.894	glucosyl transferase
GhiAffx.8053.1.A1_at	66.1826	Dirigent-like protein [Thuja plicata (Giant arborvitae)]
Ghi.6164.2.S1_at	58.0075	2-oxoglutarate-dependent dioxygenase
Ghi.9236.1.S1_at	49.4952	glucosyl transferase
GhiAffx.10800.1.S1_at	46.2464	N/A
Ghi.1003.1.S1_at	23.9838	serine-threonine protein plant-
GhiAffx.40251.1.A1_at	23.7218	N/A
Ghi.659.1.S1_at	18.1671	N/A
GhiAffx.24025.1.S1_at	17.4494	N/A
Ghi.3135.1.S1_at	15.7326	proton-dependent oligopeptide transport family protein
Ghi.3555.1.A1_at	15.1526	cellulose synthase
Ghi.576.3.A1_x_at	14.6462	Glycerol-3-phosphate acyltransferase, chloroplast precursor related cluster
Ghi.5768.1.S1_s_at	11.1158	N/A
Ghi.4298.3.S1_at	11.112	Cluster related to UPI000049112F; PREDICTED: similar to Myc box dependent interacting protein 1 (Bridging integrator 1) (Amphiphysin-like protein) (Amphiphysin II) (Box-dependent myc-interacting protein-1)
Ghi.8127.1.S1_s_at	9.60304	squamosa promoter-binding
Ghi.3552.1.A1_at	8.71028	N/A
GhiAffx.59089.1.S1_at	8.19575	N/A
Ghi.8693.1.A1_at	7.10001	N/A
Gra.1178.1.S1_at	6.88939	binding protein
GhiAffx.2754.1.A1_at	6.79132	cytosolic class i small heat shock protein type 2
GhiAffx.30835.1.S1_s_at	6.74016	peroxidase precursor
Ghi.9259.3.S1_x_at	6.53653	pyridoxine biosynthesis protein
Ghi.6260.1.S1_x_at	6.49322	N/A
GhiAffx.34159.1.A1_a_at	6.21179	heat shock protein 18
GhiAffx.47143.1.S1_at	5.98896	cytochrome p450
GhiAffx.5921.1.S1_at	5.94232	dna binding
Ghi.7072.1.S1_s_at	5.88899	N/A
GhiAffx.63256.1.S1_a_at	5.86978	at3g10020 t22k18_16
GhiAffx.29393.1.S1_s_at	5.86037	N/A
Ghi.8611.2.A1_at	5.51176	zinc finger family protein
Ghi.3524.2.A1_at	5.34124	rotenone-insensitive nadh-ubiquinone mitochondrial
Ghi.1605.1.S1_s_at	5.31643	N/A
Ghi.9264.3.S1_s_at	5.28132	mitochondrial alternative oxidase 2a
Ghi.6164.2.A1_at	5.27946	2-oxoglutarate-dependent dioxygenase
Ghi.8638.2.A1_at	5.17468	Hypothetical protein F16G20.200 [Arabidopsis thaliana (Mouse-ear cress)]
Gra.431.2.S1_s_at	5.10254	Phosphoglycerate dehydrogenase-like protein [Arabidopsis thaliana (Mouse-ear cress)]
Ghi.1472.1.S1_at	5.09561	3-ketoacyl- synthase
GhiAffx.1589.11.A1_at	5.03368	hypothetical protein ZeamMp018 [Zea mays subsp. mays]
Ghi.3407.2.A1_at	5.00087	Lysyl-tRNA synthetase, class-2; Aminoacyl-transfer RNA synthetase, class II [Medicago truncatula (Barrel medic)]
GhiAffx.58965.1.S1_at	4.96378	predicted protein [Populus trichocarpa]
Gra.97.1.A1_s_at	4.92329	squalene monooxygenase
GhiAffx.52815.1.S1_at	4.86112	mip pip subfamily
GhiAffx.3843.1.A1_at	4.8085	PREDICTED: hypothetical protein [Vitis vinifera]
GhiAffx.51909.1.S1_s_at	4.806	conserved hypothetical protein [Ricinus communis]
Ghi.9259.1.S1_s_at	4.72217	pyridoxine biosynthesis protein
Ghi.5605.1.A1_at	4.6308	N/A
GhiAffx.9732.1.A1_at	4.57339	nadh-plastoquinone oxidoreductase subunit 2
Ghi.5249.1.A1_at	4.56017	chaperonin containing t-complex protein epsilon
GhiAffx.32213.1.S1_s_at	4.54674	cysteine synthase
GhiAffx.25955.1.A1_at	4.45678	protein
Ghi.3288.2.S1_at	4.45085	cytochrome p450
Ghi.2039.1.S1_x_at	4.41248	alpha-expansin 8
Ghi.9264.2.A1_s_at	4.38906	mitochondrial alternative oxidase 2a
GhiAffx.32033.1.A1_s_at	4.28084	N/A
Gra.2985.2.S1_s_at	4.08586	squalene monooxygenase
GhiAffx.16326.1.A1_s_at	4.01881	phosphoglycerate dehydrogenase
Ghi.766.1.S1_at	3.87324	mip pip subfamily
Ghi.7319.2.S1_at	3.81149	aminoacylase-1 [Solanum lycopersicum]
GhiAffx.63246.1.A1_at	3.77431	uba-like c-terminal oligomerisation
GhiAffx.41577.1.S1_s_at	3.72917	low molecular weight heat shock protein
GhirRNA.3.1.S1_s_at	3.70911	Hypothetical protein rps12 [Phalaenopsis aphrodite subsp. formosana (Moth orchid)]
Ghi.8611.1.S1_s_at	3.70808	zinc finger family protein
Ghi.235.1.S1_s_at	3.56031	atp binding
GhiAffx.38761.1.S1_at	3.53738	cytochrome c oxidase subunit 2
Ghi.3429.3.S1_s_at	3.51578	at5g13210 t31b5_30
GhiAffx.1126.2.S1_s_at	3.48927	23s ribosomal rna
GhiAffx.45916.1.A1_s_at	3.46587	nadh dehydrogenase subunit 2
Ghi.5699.1.A1_at	3.44243	N/A
GhiAffx.25159.1.A1_at	3.41869	unnamed protein product [Vitis vinifera]
Ghi.3429.3.A1_at	3.40637	at5g13210 t31b5_30
Ghi.9238.3.A1_at	3.36175	chaperone -like protein
GhiAffx.28390.1.A1_at	3.31119	protein kinase
Ghi.220.1.S1_at	3.25953	N/A
Ghi.7480.1.S1_s_at	3.25613	hxk2 (hexokinase 2) atp binding fructokinase glucokinase hexokinase
Ghi.5307.1.A1_at	3.2403	b12d-like protein
Ghi.8459.3.S1_a_at	3.21116	vesicle-associated membrane synaptobrevin 7b
Gra.215.1.A1_at	3.16498	glyceraldehyde-3-phosphate dehydrogenase
Ghi.9127.2.A1_s_at	3.1534	glutaredoxin c1
Ghi.8035.1.S1_at	3.0804	kda oleosin
GhiAffx.33271.1.S1_at	3.05625	predicted protein [Populus trichocarpa]
GhiAffx.20510.1.S1_at	2.97805	conserved hypothetical protein [Ricinus communis]
Ghi.10117.2.A1_s_at	2.94639	Nucellin, putative [Arabidopsis thaliana (Mouse-ear cress)]
Ghi.10117.1.S1_at	2.87964	Nucellin, putative [Arabidopsis thaliana (Mouse-ear cress)]
Ghi.3591.1.A1_s_at	2.84522	microsomal glutathione s-
Ghi.8485.2.A1_at	2.80959	monogalactosyldiacylglycerol synthase
Gra.1095.1.A1_s_at	2.79664	unknown protein [Arabidopsis thaliana]
Ghi.6786.1.S1_at	2.79161	atp binding
Ghi.10117.4.S1_at	2.78078	nucellin-like protein
Ghi.3235.1.S1_s_at	2.73701	glucosyl transferase
Ghi.6557.1.S1_at	2.68186	N/A
Ghi.1138.1.S1_at	2.65595	ribulose bisphosphate carboxylase oxygenase activase chloroplast
Gra.717.1.S1_at	2.63458	glycosyl transferase family 43 protein
Ghi.4957.1.S1_s_at	2.58271	70 kda heat shock protein
Ghi.9263.1.A1_a_at	2.53335	kinase family protein
Ghi.5456.1.A1_s_at	2.5205	N/A
GraAffx.26361.1.A1_s_at	2.51754	glycosyltransferase ugt88a1
GraAffx.30479.1.A1_a_at	2.51716	Cold-stress inducible protein [Solanum tuberosum (Potato)]
Ghi.3776.1.A1_at	2.49775	N/A
GraAffx.4630.1.A1_s_at	2.49514	glucosyl transferase
Ghi.8369.3.A1_at	2.48734	predicted protein [Populus trichocarpa]
GraAffx.20389.1.S1_at	2.48383	Cysteine synthase related cluster
GhiAffx.1517.1.S1_at	2.4784	ap2 erf domain-containing transcription factor
Ghi.3642.2.A1_at	2.47707	N/A
Ghi.3669.1.S1_x_at	2.47011	Hypothetical protein [Arabidopsis thaliana (Mouse-ear cress)]
Ghi.3035.1.A1_at	2.46786	nuclear transcription x-box
Ghi.498.1.S1_at	2.46489	disulfide oxidoreductase monooxygenase
Gra.1847.1.S1_s_at	2.45199	cysteine proteinase
Ghi.9252.1.A1_at	2.44582	signal peptidase
Ghi.8520.1.S1_at	2.44094	delta-6 desaturase
Ghi.8619.1.A1_at	2.42676	bed finger-nbs-lrr resistance protein
GhiAffx.26316.1.S1_at	2.40796	Thioredoxin, putative [Arabidopsis thaliana (Mouse-ear cress)]
Ghi.3288.2.A1_at	2.40462	cytochrome p450
Ghi.8459.2.S1_s_at	2.40285	vesicle-associated membrane
GhiAffx.26774.1.A1_s_at	2.39486	ztl
Ghi.9005.1.A1_s_at	2.36335	cytochrome p450
GhiAffx.42790.1.S1_at	2.3556	triose phosphate phosphate non-green chloroplast
GhiAffx.47032.1.S1_at	2.34951	histone z
GhiAffx.34141.1.A1_s_at	2.34776	at1g49820 f10f5_1
Ghi.7142.1.A1_s_at	2.34456	N/A
Ghi.3429.2.S1_at	2.33698	at5g43400 mwf20_9
GraAffx.15917.1.S1_s_at	2.32419	At1g72990/F3N23_19 [Arabidopsis thaliana (Mouse-ear cress)]
Ghi.632.1.S1_at	2.31441	Oxidoreductase [Setaria italica (Foxtail millet)]
GhiAffx.4679.1.A1_a_at	2.31028	luminal binding protein bip2
Ghi.4668.2.A1_at	2.30462	Hypothetical protein At1g31650/F27M3_15 [Arabidopsis thaliana (Mouse-ear cress)]
GhiAffx.52912.1.A1_at	2.3042	atp binding
GhiAffx.52180.1.S1_s_at	2.30415	phosphoethanolamine phosphocholine
GhiAffx.16170.1.S1_at	2.2771	brassinosteroid insensitive 1-associated receptor kinase 1
Ghi.5537.1.A1_s_at	2.27093	N/A
Ghi.10594.1.S1_at	2.27087	rna polymerase beta subunit
Ghi.9263.5.A1_x_at	2.26112	kinase family protein
GhiAffx.12096.1.A1_at	2.26086	N/A
GhiAffx.53261.1.A1_at	2.25148	nadh dehydrogenase subunit 4
GhiAffx.62131.1.S1_at	2.24913	N/A
Ghi.8273.1.S1_s_at	2.234	benzoquinone reductase
GhiAffx.44799.1.S1_at	2.23087	cytochrome p450
Ghi.1687.1.S1_s_at	2.21155	eukaryotic translation initiation factor
GraAffx.22993.1.A1_at	2.20809	Expressed protein [Arabidopsis thaliana (Mouse-ear cress)]
GhiAffx.2461.1.A1_s_at	2.20613	mitochondrial protein
GhiAffx.44195.1.S1_at	2.19819	tropinone reductase
Ghi.10779.1.S1_s_at	2.19358	glyceraldehyde-3-phosphate dehydrogenase
Ghi.2241.2.A1_at	2.17584	3-methyl-2-oxobutanoate hydroxymethyltransferase
Ghi.5325.1.A1_at	2.15201	ccaat-binding transcription
GhiAffx.7736.1.A1_at	2.14805	Hypothetical protein [Medicago truncatula (Barrel medic)]
Ghi.8130.1.A1_s_at	2.13888	hypothetical protein [Gossypium hirsutum]
Gra.2565.1.A1_s_at	2.13699	gamma-tocopherol methyltransferase
GraAffx.957.1.A1_s_at	2.13573	alpha-l-fucosidase 2
Ghi.1614.1.S1_at	2.10174	flavin-containing monooxygenase family protein
GhiAffx.21415.1.S1_at	2.09233	myb-like protein
Ghi.9102.1.S1_at	2.08893	Nectarin 5 [Nicotiana langsdorffii x Nicotiana sanderae (Ornemental tabacco)]
GhiAffx.26384.1.S1_x_at	2.08884	Putative mitochondrial ATP synthase [Solanum demissum (Wild potato)]
GhiAffx.21558.1.S1_s_at	2.07885	bifunctional nuclease bfn1
GhiAffx.6992.1.S1_s_at	2.07517	selenoprotein h
GhiAffx.7015.1.A1_s_at	2.07319	N/A
GraAffx.14966.1.S1_s_at	2.07047	eukaryotic translation initiation factor
GhiAffx.2961.1.A1_at	2.06993	atp binding
Ghi.8881.1.S1_at	2.06918	N/A
Ghi.9700.1.A1_x_at	2.04904	eukaryotic translation initiation factor 6
GhiAffx.23017.1.S1_at	2.04837	Lustrin A-like [Oryza sativa (japonica cultivar-group)]
Ghi.8418.2.A1_s_at	2.04081	Hypothetical protein [Gossypium hirsutum (Upland cotton)]
GraAffx.20421.1.S1_s_at	2.04053	Putative TCP-1/cpn60 chaperonin family protein [Oryza sativa (japonica cultivar-group)]
Ghi.6594.1.S1_s_at	2.03963	N/A
GhiAffx.6314.3.S1_at	2.03911	serine-threonine protein plant-
GhiAffx.47164.1.S1_at	2.03715	Nectarin 5 related cluster
GhiAffx.7280.1.S1_at	2.02953	cytochrome p450 probable 6-deoxocathasterone to 6-deoxoteasterone or cathasterone to teasterone
Ghi.8273.2.S1_s_at	2.02943	benzoquinone reductase
GraAffx.23799.1.A1_at	2.0278	predicted protein [Populus trichocarpa]
Ghi.10647.1.S1_s_at	2.02687	ribosomal protein l16
GhiAffx.49982.1.S1_at	2.02426	protein
Ghi.5971.1.A1_at	2.01346	N/A
GraAffx.1409.1.S1_s_at	2.01289	Hypothetical protein AT4g34320 [Arabidopsis thaliana (Mouse-ear cress)]
Ghi.1076.1.S1_at	2.00971	YT521-B-like protein [Medicago truncatula (Barrel medic)]
Gra.569.1.A1_s_at	2.00597	beta-amylase
Ghi.5349.1.A1_at	0.498223	beta-galactosidase like protein
Ghi.6293.2.S1_x_at	0.498182	caltractin
Ghi.6696.1.S1_at	0.497642	chlorophyll a-b binding protein 6a
GhiAffx.2385.1.A1_at	0.497637	class iii peroxidase
Ghi.8572.1.S1_at	0.497184	acyl- oxidase acx3
Gra.1697.1.A1_s_at	0.496672	phosphatidylcholine: diacylglycerol acyltransferase
GraAffx.23006.2.S1_s_at	0.49657	nodulin 21 family protein
GhiAffx.63257.1.S1_s_at	0.496325	cp protein
Ghi.4172.1.S1_at	0.49451	F22G5.8 [Arabidopsis thaliana (Mouse-ear cress)]
GhiAffx.2668.1.A1_at	0.493414	multicopper oxidase
GhiAffx.27528.2.S1_at	0.492917	dynamin-like protein
Ghi.4750.1.S1_s_at	0.49273	at1g56580 f25p12_18
GhiAffx.2436.2.A1_a_at	0.492327	ethylene-insensitive 3b
Gra.1630.2.S1_x_at	0.491474	desacetoxyvindoline 4-
Ghi.1893.1.S1_at	0.491058	beta chain
GhiAffx.10836.1.A1_at	0.490302	limonoid udp-glucosyltransferase
Ghi.6307.1.A1_s_at	0.489694	gl1 protein
Gra.302.1.S1_s_at	0.488204	ap2 erf domain-containing transcription factor
GhiAffx.49994.1.A1_s_at	0.487641	Cluster related to UPI0000576CB8; hypothetical protein Tb09.v1.0900
Gra.778.1.A1_s_at	0.487523	Hypothetical protein At4g32250 [Arabidopsis thaliana (Mouse-ear cress)]
GraAffx.32977.1.A1_at	0.48575	tpa_exp: formamidase
GhiAffx.10455.1.S1_s_at	0.485605	Putative 7-transmembrane G-protein-coupled receptor [Solanum chacoense (Chaco potato)]
Ghi.1661.1.S1_at	0.485165	conserved hypothetical protein [Ricinus communis]
Ghi.4834.1.A1_at	0.484282	F16P17.7 protein [Arabidopsis thaliana (Mouse-ear cress)]
GhiAffx.62104.1.S1_at	0.483454	N/A
GhiAffx.40134.2.A1_at	0.48308	amino acid transporter family protein
GhiAffx.33426.1.S1_at	0.481845	glycosyl hydrolase family 17 protein
Ghi.9014.2.A1_at	0.481659	u-box domain-containing protein
Ghi.9243.2.A1_s_at	0.48121	Zinc finger, B-box [Medicago truncatula (Barrel medic)]
GhiAffx.26300.1.A1_s_at	0.479634	protein phosphatase 2c
GraAffx.33589.1.A1_x_at	0.479549	dna-binding protein
Ghi.1210.1.S1_at	0.478737	N/A
GhiAffx.10268.1.S1_at	0.478278	2-nitropropane dioxygenase-like protein [Arabidopsis thaliana (Mouse-ear cress)]
Ghi.475.1.S1_at	0.477522	N/A
GraAffx.16856.1.A1_at	0.477288	Zinc finger, B-box [Medicago truncatula (Barrel medic)]
Ghi.7615.1.S1_s_at	0.47562	auxin response
GarAffx.17438.1.S1_s_at	0.475428	conserved hypothetical protein [Ricinus communis]
Ghi.10341.2.A1_x_at	0.475007	gata domain class transcription factor
GhiAffx.20933.1.S1_at	0.474236	24 kda seed maturation protein
Ghi.221.1.S1_at	0.468906	dormancy auxin associated family protein
Ghi.8829.1.S1_s_at	0.468428	multidrug pheromone mdr abc transporter family
Gra.1750.1.A1_at	0.468252	Putative myosin heavy chain-like protein [Trifolium pratense (Red clover)]
Ghi.10059.1.A1_s_at	0.468082	at1g27930 f13k9_4
Ghi.7597.2.S1_x_at	0.467319	galactosyl transferase gma12 mnn10 family protein
GhiAffx.58844.1.S1_at	0.465645	1-deoxy-d-xylulose 5-phosphate synthase
GhiAffx.23200.1.S1_at	0.465508	N/A
GhiAffx.53708.1.A1_s_at	0.465337	MZB10.10 protein [Arabidopsis thaliana (Mouse-ear cress)]
Ghi.10723.1.S1_at	0.464426	psi reaction center subunit iii
Ghi.3292.2.S1_at	0.464422	binding protein
GhiAffx.21490.1.S1_at	0.463975	protein kinase
Ghi.1578.1.S1_s_at	0.463957	chloroplast protein cp12
Gra.1571.1.S1_s_at	0.462596	tobamovirus multiplication 1
Ghi.6888.1.S1_at	0.461108	geranylgeranyl reductase
GhiAffx.22316.1.S1_at	0.460853	ubiquitin-like protein smt3
GhiAffx.61128.2.A1_at	0.460309	minor histocompatibility antigen
GhiAffx.4177.1.S1_at	0.456134	N/A
Gra.3009.3.A1_s_at	0.454748	auxin-repressed protein (N/A based on TIGR search)
GhiAffx.8419.1.S1_s_at	0.454047	psi type iii chlorophyll a b-binding protein
GhiAffx.5828.1.S1_s_at	0.452615	N/A
GhiAffx.58552.1.A1_s_at	0.451618	auxin response factor 8
Ghi.6322.1.S1_at	0.451253	alkaloid o-methyltransferase related
GhiAffx.59450.1.S1_at	0.450591	ferredoxin
Ghi.8995.1.A1_s_at	0.450374	isoamylase
Ghi.465.1.S1_s_at	0.44854	mee9 (maternal effect embryo arrest 9)
GhiAffx.13869.1.S1_s_at	0.448328	auxin-repressed protein (N/A based on TIGR search)
GhiAffx.6226.1.S1_at	0.448037	ap2 erf domain-containing transcription factor
Ghi.3784.2.S1_s_at	0.447757	basic 7s globulin 2 precursor small
GhiAffx.3633.1.S1_at	0.446893	dna-binding family protein
GhiAffx.15969.1.A1_at	0.446864	pre-mrna cleavage factor 25kd
GhiAffx.6289.1.A1_s_at	0.446335	racemase and acting on amino acids and
GraAffx.20510.2.A1_s_at	0.446304	leucine-rich repeat family protein
Ghi.7497.1.S1_s_at	0.446303	cbs domain-containing protein
GhiAffx.53661.1.S1_s_at	0.445996	phosphoethanolamine n-methyltransferase
GhiAffx.60610.1.S1_s_at	0.445347	gdu1
GraAffx.33059.2.S1_s_at	0.440682	mip pip subfamily
Ghi.7970.1.S1_at	0.440219	Hypothetical protein [Cicer arietinum (Chickpea) (Garbanzo)]
GhiAffx.22890.1.S1_s_at	0.439931	Hypothetical protein [Thellungiella halophila (Salt cress)]
Ghi.1478.1.S1_s_at	0.439638	plasma membrane intrinsic protein
Ghi.10656.1.S1_s_at	0.439281	psi reaction center subunit ii
GraAffx.22409.2.A1_s_at	0.437666	N/A
GhiAffx.28781.1.S1_s_at	0.437569	nodulation receptor kinase
GhiAffx.16779.1.S1_x_at	0.434499	blue copper protein
Ghi.8947.1.A1_at	0.434404	N/A
Ghi.4493.1.S1_at	0.434047	nc domain-containing
Ghi.1970.1.S1_s_at	0.433895	late embryogenesis-abundant protein
GhiAffx.46685.1.S1_s_at	0.43351	glutathione peroxidase
Ghi.2998.2.S1_x_at	0.432139	allene oxide cyclase
Ghi.7333.1.A1_s_at	0.431625	auxin-responsive protein
GhiAffx.8120.1.S1_at	0.42914	oligopeptide transporter opt family
Ghi.8626.1.S1_at	0.428471	adenylate translocator
GhiAffx.2606.1.S1_at	0.428259	B0808H03.2 protein [Oryza sativa (Rice)]
Ghi.812.1.S1_at	0.427821	Emb|CAB72159.1 [Arabidopsis thaliana (Mouse-ear cress)]
Ghi.9813.1.A1_s_at	0.427792	basic helix-loop-helix family protein
Ghi.4183.1.A1_at	0.427757	proton-dependent oligopeptide transport family protein
Ghi.124.1.S1_s_at	0.427306	Hypothetical protein F23E12.210 [Arabidopsis thaliana (Mouse-ear cress)]
Ghi.6293.1.S1_a_at	0.426418	caltractin-like protein
GraAffx.10271.1.S1_s_at	0.424683	Putative receptor-like protein kinase related cluster
Gra.263.4.S1_s_at	0.423243	psi reaction center subunit ii
Gra.202.3.S1_s_at	0.423	Phospholipase D delta isoform 1a [Gossypium hirsutum (Upland cotton)]
Ghi.1505.1.S1_at	0.420902	nadph:protochlorophyllide oxidoreductase
Ghi.1644.1.S1_s_at	0.420475	cell elongation protein
GhiAffx.24518.1.S1_s_at	0.420006	brassinosteroid receptor
GhiAffx.18151.1.S1_at	0.418798	gras family transcription factor
Ghi.6945.1.A1_x_at	0.41857	histone h1
Ghi.4632.1.A1_at	0.418124	early-responsive to dehydration expressed
GraAffx.8958.1.S1_s_at	0.416631	xyloglucan endotransglycosylase
GhiAffx.62119.1.S1_s_at	0.415883	at1g31330 t19e23_1
Ghi.8350.1.S1_at	0.415419	photosystem i reaction center subunit v
Ghi.5565.7.A1_x_at	0.413932	atp-binding cassette
Ghi.1128.1.S1_at	0.413591	photosystem i psah protein
GhiAffx.13735.1.A1_at	0.412666	Hypothetical protein OJ1005_B11.8 [Oryza sativa (japonica cultivar-group)]
Ghi.5861.1.S1_s_at	0.412558	vacuolar h+-translocating inorganic pyrophosphatase
Ghi.440.1.S1_s_at	0.41193	aldehyde dehydrogenase
GhiAffx.44027.1.S1_at	0.411917	N/A
Ghi.1498.1.S1_s_at	0.411823	receptor protein kinase clavata1
Ghi.3905.1.S1_s_at	0.410761	PREDICTED: hypothetical protein [Vitis vinifera]
GhiAffx.38072.1.A1_s_at	0.4107	N/A
Ghi.8685.2.S1_s_at	0.410318	conserved hypothetical protein [Ricinus communis]
GhiAffx.6891.1.A1_at	0.409686	early tobacco anther 1
GhiAffx.32082.1.S1_at	0.409558	Galactose mutarotase-like [Medicago truncatula (Barrel medic)]
Gra.1633.1.A1_s_at	0.409435	desiccation-related protein lb_13-62
GraAffx.21312.2.S1_s_at	0.408269	dna binding
Ghi.669.2.A1_s_at	0.408082	Beta-galactosidase like protein [Arabidopsis thaliana (Mouse-ear cress)]
Ghi.1086.1.S1_at	0.407501	photosystem ii 10kda polypeptide
Ghi.8294.2.S1_at	0.407173	choline kinase 2p-like protein
GhiAffx.19307.1.S1_s_at	0.406675	Protein At2g27500 [Arabidopsis thaliana (Mouse-ear cress)]
GhiAffx.44380.1.S1_x_at	0.404016	Hypothetical protein F25L23_160 [Arabidopsis thaliana (Mouse-ear cress)]
Ghi.1849.1.S1_x_at	0.403079	Hypothetical protein P0589E08.13 [Oryza sativa (japonica cultivar-group)]
GhiAffx.87.1.A1_at	0.402241	periplasmic beta-glucosidase
Gra.2030.1.A1_s_at	0.402058	af195115_17contains regions of similarity to haemophilus influenzae permease (sp:p38767)
GhiAffx.40674.1.S1_s_at	0.401624	predicted protein [Populus trichocarpa]
GhiAffx.2746.1.S1_at	0.396767	na+ dependent ileal bile acid transporter
GraAffx.17922.1.A1_s_at	0.39661	metal ion binding
Ghi.778.1.S1_at	0.394795	protein binding protein
GraAffx.34139.2.S1_s_at	0.393952	magnesium-protoporphyrin ix monomethyl ester
GhiAffx.59300.1.S1_at	0.393435	zinc finger family protein
Ghi.7402.1.S1_at	0.391294	Hypothetical protein At5g11420 related cluster
Ghi.8427.1.S1_at	0.390902	strictosidine synthase
GhiAffx.34015.1.S1_at	0.389355	N/A
Ghi.1955.1.S1_at	0.388739	Predicted protein [Arabidopsis thaliana (Mouse-ear cress)]
Gra.525.1.S1_s_at	0.38869	oxygen-evolving enhancer protein chloroplast
Ghi.4137.1.S1_at	0.388286	nadph oxidase
GhiAffx.43630.1.S1_at	0.388098	N/A
Gra.1323.2.A1_s_at	0.387544	mutt domain
Gra.1867.2.A1_x_at	0.387286	multidrug resistance protein
GhiAffx.9239.1.S1_s_at	0.386784	BEL1-related homeotic protein 29 [Solanum tuberosum (Potato)]
GhiAffx.61079.1.S1_at	0.385956	hypersensitive-induced response protein
Gra.632.1.S1_s_at	0.385783	Preprotein translocase secY subunit, chloroplast precursor [Pisum sativum (Garden pea)]
Ghi.6484.1.S1_at	0.384845	auxin influx carrier protein
GhiAffx.8267.1.A1_s_at	0.384274	hva22e
GhiAffx.61663.1.S1_s_at	0.379964	N/A
GraAffx.23828.1.S1_s_at	0.377254	Lateral organ boundaries domain protein [Caragana korshinskii]
GhiAffx.25797.1.S1_s_at	0.376732	pectinesterase family protein
GhiAffx.7142.1.S1_at	0.376301	N/A
Ghi.8231.1.S1_s_at	0.376057	ccch-type zinc finger protein
Ghi.6551.1.S1_at	0.375326	bzip domain class transcription factor
Gra.700.1.A1_s_at	0.374222	vacuolar h+-translocating inorganic pyrophosphatase
Ghi.7673.1.S1_s_at	0.374213	cytochrome p450
GhiAffx.8449.1.A1_s_at	0.373759	chlorophyll a b-binding protein cp29
Ghi.8798.1.S1_at	0.373651	cc-nbs-lrr resistance protein
Ghi.5237.1.S1_at	0.373348	subtilisin-like protease
Ghi.9687.1.S1_s_at	0.372787	Homeodomain-leucine zipper protein 56 related cluster
GhiAffx.41421.1.S1_at	0.372384	transcription factor
Ghi.6262.1.S1_x_at	0.37203	Hypothetical protein AT4g17900 [Arabidopsis thaliana (Mouse-ear cress)]
GhiAffx.6043.1.A1_at	0.371005	feebly-like protein
Ghi.10764.1.S1_s_at	0.370812	metallothionein-like protein
GhiAffx.35237.1.S1_at	0.369501	dtdp-glucose 4-6-
GhiAffx.25540.1.A1_s_at	0.369293	h-protein promoter binding factor-2a
Ghi.9501.1.S1_at	0.368548	ap2 erf domain-containing transcription factor
Ghi.2058.1.S1_at	0.367576	lcd1 (lower cell density 1)
GhiAffx.41191.1.S1_s_at	0.36644	PREDICTED: hypothetical protein isoform 1 [Vitis vinifera]
Ghi.9475.1.S1_s_at	0.363518	pectinesterase inhibitor
GhiAffx.40827.1.S1_s_at	0.362216	atm2 (arabidopsis thaliana myosin 2) motor
Ghi.6236.1.S1_s_at	0.361752	xyloglucan endotransglycosylase
Ghi.4198.4.S1_s_at	0.360275	60s acidic ribosomal protein p0
GraAffx.17799.1.A1_s_at	0.359583	protein binding
Gra.701.1.A1_s_at	0.359314	nodulation receptor kinase
Ghi.5916.1.A1_at	0.358153	type 2 diacylglycerol acyltransferase
GhiAffx.21613.1.S1_s_at	0.358146	dna-binding protein
Ghi.9178.3.S1_at	0.356545	alanine acetyl transferase
Ghi.6523.1.S1_s_at	0.356487	pathogenesis-related protein 10
GhiAffx.22451.1.S1_at	0.356207	N/A
Ghi.3879.1.A1_at	0.355379	outward-rectifying potassium channel
GbaAffx.201.1.S1_s_at	0.355063	pathogenesis-related protein 10
Gra.1544.1.A1_s_at	0.355052	gibberellin receptor
Ghi.468.1.A1_s_at	0.354471	profilin
Ghi.7876.1.S1_s_at	0.354277	protein
GraAffx.8613.1.S1_s_at	0.352678	ferritin
GhiAffx.32217.1.A1_s_at	0.35057	protein kinase
Ghi.954.1.A1_s_at	0.348523	arginine decarboxylase
GhiAffx.22209.1.S1_at	0.346833	Hypothetical protein P0589E08.13 [Oryza sativa (japonica cultivar-group)]
GhiAffx.52063.1.S1_s_at	0.345199	adenine phosphoribosyltransferase
Ghi.8678.1.S1_s_at	0.345103	protein
Ghi.279.1.S1_at	0.344258	N/A
GhiAffx.41021.1.S1_s_at	0.343737	dna-binding protein
GhiAffx.18100.1.S1_at	0.338839	F17A17.35 protein [Arabidopsis thaliana (Mouse-ear cress)]
Ghi.621.1.S1_at	0.338355	Protein At2g36410 [Arabidopsis thaliana (Mouse-ear cress)]
Ghi.9396.1.S1_s_at	0.33425	copper-binding family protein
GhiAffx.21205.1.S1_at	0.332846	N/A
Ghi.3589.2.A1_at	0.332517	protein
Ghi.3815.1.A1_at	0.33188	wrky-type dna-binding protein
GhiAffx.6646.1.S1_s_at	0.331098	serine-threonine protein plant-
GraAffx.28377.1.S1_s_at	0.330436	actin binding
GhiAffx.8031.1.A1_s_at	0.330222	rna-binding region-containing
Ghi.5267.1.A1_at	0.329247	ocs element-binding
GhiAffx.24133.1.S1_at	0.329154	Dirigent protein, putative [Arabidopsis thaliana (Mouse-ear cress)]
GhiAffx.5456.1.S1_s_at	0.327609	protein phosphatase regulatory
GhiAffx.43092.1.S1_at	0.327443	T15F16.6 protein [Arabidopsis thaliana (Mouse-ear cress)]
Ghi.6613.1.S1_s_at	0.325779	photosystem ii oxygen-evolving complex protein 3-like
Ghi.326.1.S1_at	0.325236	N/A
Ghi.10491.1.S1_at	0.324835	N/A
Ghi.4643.1.A1_s_at	0.323315	bzip domain class transcription factor
GhiAffx.24039.1.S1_at	0.322586	zinc finger
Ghi.3554.1.A1_at	0.321932	dna double-strand break repair rad50
Gra.677.1.S1_at	0.321882	CCT [Medicago truncatula (Barrel medic)]
GhiAffx.3527.1.S1_at	0.321307	rhicadhesin receptor
Ghi.4652.1.A1_at	0.321164	lrr receptor-like kinase
GhiAffx.8481.1.S1_at	0.320131	transcription factor
Ghi.1665.1.S1_s_at	0.318971	purine permease
GbaAffx.196.1.A1_s_at	0.318492	ap2 erf domain-containing transcription factor
GhiAffx.4610.1.S1_at	0.318304	amino acid transporter family protein
GhiAffx.5487.1.S1_s_at	0.317921	outward rectifying potassium channel
GhiAffx.42472.1.S1_s_at	0.317414	Sugar transporter family protein, expressed [Oryza sativa (japonica cultivar-group)]
Ghi.5565.2.S1_a_at	0.314928	atp-binding cassette
Ghi.1080.1.S1_s_at	0.314369	oxygen-evolving enhancer protein chloroplast
GhiAffx.19882.1.A1_s_at	0.313767	carboxyl-terminal peptidase
Ghi.6538.1.S1_at	0.313628	nac domain ipr003441
GhiAffx.13391.3.A1_s_at	0.313047	N/A
GhiAffx.13852.1.S1_at	0.312448	cytochrome
Ghi.8364.1.A1_at	0.309928	at4g02380 t14p8_2
Ghi.10577.1.S1_at	0.30966	N/A
Ghi.10646.1.S1_s_at	0.309404	osmotin precursor
Ghi.9175.1.S1_at	0.307922	ap2 erf domain-containing transcription factor
Ghi.1212.1.S1_at	0.307564	metallothionein-like [Gossypium hirsutum]
GhiAffx.44692.1.S1_at	0.307545	Hypothetical protein [Medicago truncatula (Barrel medic)]
Ghi.7985.1.S1_s_at	0.305742	stem-specific protein
GraAffx.16567.1.A1_x_at	0.305516	f-box family protein
GhiAffx.28714.1.S1_at	0.30521	acr3 amino acid binding
GhiAffx.41495.1.S1_at	0.305115	amino acid
GhiAffx.34464.1.S1_at	0.304774	Hypothetical protein At2g32280 [Arabidopsis thaliana (Mouse-ear cress)]
GhiAffx.5920.3.A1_at	0.303989	universal stress protein
Ghi.5675.1.A1_x_at	0.303216	14 kda proline-rich protein
GhiAffx.10920.2.S1_at	0.302215	mip pip subfamily
GhiAffx.36025.1.S1_at	0.302125	acid phosphatase 1
Ghi.3793.1.A1_at	0.301424	unnamed protein product [Vitis vinifera]
GhiAffx.53494.1.S1_s_at	0.301204	eukaryotic translation initiation factor
Ghi.4662.1.A1_x_at	0.301027	14 kda proline-rich protein
Ghi.1649.1.S1_at	0.299701	N/A
GhiAffx.61336.1.S1_at	0.299505	hypothetical protein RCOM_1180720 [Ricinus communis]
Ghi.5778.1.S1_s_at	0.298763	Similarity to AT-hook DNA-binding protein [Arabidopsis thaliana (Mouse-ear cress)]
Ghi.1704.1.S1_s_at	0.298497	vesicle-associated membrane
Ghi.5213.1.S1_s_at	0.296195	protease inhibitor seed storage lipid transfer protein family protein
Ghi.5777.1.S1_s_at	0.29481	Hypothetical protein [Arabidopsis thaliana (Mouse-ear cress)]
GhiAffx.10920.1.S1_s_at	0.29312	mip pip subfamily
Ghi.1660.1.S1_s_at	0.288796	N/A
GhiAffx.30199.1.S1_at	0.284704	wrky transcription
Ghi.2351.1.A1_s_at	0.28366	protein kinase chloroplast
Ghi.1892.1.S1_at	0.283045	N/A
Ghi.3952.1.A1_s_at	0.282927	enzyme of the cupin superfamily
GhiAffx.44360.1.S1_at	0.282635	N/A
Ghi.7874.1.S1_s_at	0.280794	ap2 erf domain-containing transcription factor
Ghi.10817.1.S1_s_at	0.279294	tonoplast intrinsic protein
Ghi.171.1.S1_at	0.279175	Hypothetical protein F1M20.34 [Arabidopsis thaliana (Mouse-ear cress)]
GhiAffx.25358.1.A1_at	0.279077	zinc finger
GhiAffx.47163.1.S1_at	0.278492	type-b response regulator
Gra.2425.1.A1_at	0.276832	metallothionein-like [Gossypium hirsutum]
Gra.1769.1.A1_s_at	0.275164	imbibition protein homolog
GhiAffx.42359.1.S1_s_at	0.275037	N/A
Ghi.779.1.S1_at	0.273674	glutathione s-transferase
GhiAffx.7806.1.S1_at	0.273282	Protein At5g20190 [Arabidopsis thaliana (Mouse-ear cress)]
GraAffx.11285.1.A1_s_at	0.273209	mip pip subfamily
Ghi.4611.2.S1_at	0.272523	trypsin inhibitor
Ghi.1629.1.S1_s_at	0.270943	N/A
GhiAffx.22487.1.A1_s_at	0.270817	PREDICTED: hypothetical protein [Vitis vinifera]
Ghi.7941.1.A1_at	0.270235	N/A
GarAffx.19282.1.S1_x_at	0.269083	pathogenesis-related protein 10
GbaAffx.198.1.S1_at	0.268724	proline-rich protein
GhiAffx.48249.1.S1_s_at	0.26869	N/A
Ghi.1503.1.S1_s_at	0.268377	Ubiquitin-conjugating enzyme E2-17 kDa [Lycopersicon esculentum (Tomato)]
Ghi.524.1.S1_x_at	0.268209	spermine synthase
GhiAffx.61004.1.S1_at	0.264353	Ubiquitin-conjugating enzyme 8-like [Solanum tuberosum (Potato)]
GhiAffx.5920.1.S1_a_at	0.263779	universal stress protein
GhiAffx.1589.25.S1_s_at	0.262551	tcp-domain protein
GhiAffx.42988.1.S1_at	0.262481	N/A
GhiAffx.61535.1.A1_s_at	0.261905	nodulin family protein
GbaAffx.198.1.S1_s_at	0.260074	proline-rich protein
Ghi.6918.1.S1_x_at	0.259822	dormancy auxin associated family protein
Ghi.8667.1.A1_at	0.256035	sucrose synthase
GhiAffx.48816.1.S1_at	0.255613	N/A
Ghi.1287.1.S1_at	0.253249	metallothionein-like [Gossypium hirsutum]
Ghi.4770.1.S1_at	0.251247	myb family transcription factor
GraAffx.1750.1.S1_s_at	0.250132	myb family transcription factor
GhiAffx.59002.1.S1_at	0.249679	N/A
GhiAffx.62322.1.S1_at	0.24951	N/A
GhiAffx.5793.1.A1_at	0.249363	zinc finger family protein
GhiAffx.63628.1.S1_at	0.244201	xyloglucan endotransglycosylase
Ghi.6559.1.S1_at	0.243845	peroxidase 73
Ghi.6324.1.A1_x_at	0.242224	lipid transfer protein
Ghi.1037.4.S1_s_at	0.239155	Metallothionein-like protein type 3 [Carica papaya (Papaya)]
GhiAffx.25127.1.A1_at	0.237083	cytochrome p450
GhiAffx.62266.1.S1_at	0.236194	Aux/IAA protein [Populus tremula x Populus tremuloides]
Ghi.5587.1.S1_at	0.234573	N/A
GhiAffx.51182.1.S1_at	0.229046	Hypothetical protein T9A21.50 [Arabidopsis thaliana (Mouse-ear cress)]
GhiAffx.43892.1.A1_at	0.228909	N/A
Ghi.1326.1.S1_s_at	0.225803	at3g25710 k13n2_1
GhiAffx.841.1.S1_x_at	0.224799	N/A
GhiAffx.24305.2.S1_at	0.223322	amino acid permease 6
GhiAffx.6330.1.S1_x_at	0.22203	unnamed protein product [Vitis vinifera]
GhiAffx.841.2.S1_s_at	0.221038	N/A
Gra.2798.2.S1_s_at	0.220672	tonoplast intrinsic protein
Ghi.1552.1.S1_s_at	0.219488	a chain crystal structure of a cell wall invertase inhibitor from tobacco (ph )
GhiAffx.39121.1.S1_s_at	0.216718	lectin-like protein
GhiAffx.53295.1.A1_at	0.21291	UDP-glycosyltransferase 88B1 [Stevia rebaudiana (Stevia)]
Gra.2722.2.A1_s_at	0.212662	cytochrome p450
Gra.840.1.A1_at	0.211679	alcohol dehydrogenase a
Ghi.6772.1.A1_at	0.210555	rs21-c6 protein
Ghi.8087.1.S1_s_at	0.209101	myb-like transcription factor 3
GhiAffx.5920.2.S1_x_at	0.208093	universal stress protein family protein
Ghi.3381.1.S1_x_at	0.206672	protein kinase
GhiAffx.22396.1.S1_at	0.203823	mip nip subfamily
Ghi.1586.1.S1_at	0.199762	Putative farnesylated protein [Arabidopsis thaliana (Mouse-ear cress)]
Ghi.1606.1.S1_at	0.199494	N/A
Ghi.5755.3.S1_s_at	0.198677	N/A
Ghi.1037.2.S1_x_at	0.197093	af118230_1metallothionein-like protein
GhiAffx.3428.1.S1_at	0.19453	aspartyl protease family protein
GhiAffx.25343.1.S1_at	0.194448	peroxidase 64
Ghi.798.1.S1_s_at	0.19406	1-aminocyclopropane-1-carboxylate oxidase
Ghi.10554.1.S1_s_at	0.193196	actin- expressed
Ghi.10388.2.S1_at	0.191687	protein kinase
Ghi.6462.1.S1_x_at	0.190412	pathogenesis-related protein 10
Ghi.10388.1.S1_at	0.189627	protein kinase
GarAffx.29310.2.S1_s_at	0.189123	alcohol dehydrogenase a
Ghi.8100.1.S1_s_at	0.187902	auxin-induced protein
Ghi.1037.4.A1_x_at	0.187734	Metallothionein-like protein type 3 [Carica papaya (Papaya)]
GhiAffx.8476.1.A1_x_at	0.187331	nodulin 21 family protein
GhiAffx.22963.2.S1_at	0.184882	Gb|AAF07370.1 [Arabidopsis thaliana (Mouse-ear cress)]
GhiAffx.8476.2.A1_x_at	0.184582	nodulin 21 family protein
GhiAffx.7695.1.A1_at	0.183612	plant viral-response family
Gra.2141.1.S1_s_at	0.181938	1-aminocyclopropane-1-carboxylate oxidase
Ghi.4993.1.A1_at	0.179368	qltg3-1
GhiAffx.41214.1.A1_at	0.179263	predicted protein [Populus trichocarpa]
Ghi.1705.1.S1_at	0.178475	N/A
Ghi.6678.1.A1_at	0.178326	N/A
Ghi.6794.1.A1_at	0.178154	unnamed protein product [Vitis vinifera]
GhiAffx.52609.1.S1_at	0.17788	amino acid
Gra.378.1.A1_s_at	0.176984	protease inhibitor seed storage lipid transfer protein family protein
Ghi.1635.1.S1_s_at	0.175932	N/A
Ghi.10676.1.S1_s_at	0.172768	AT-rich element binding factor 3 [Pisum sativum (Garden pea)]
GhiAffx.44827.1.A1_at	0.171306	nucleobase ascorbate transporter
Ghi.1319.1.S1_s_at	0.168465	af118230_1metallothionein-like protein
GhiAffx.22613.1.A1_at	0.160701	N/A
GhiAffx.8052.1.S1_at	0.15721	ac069473_11 senescence-assocated 28418-29806
Ghi.4493.2.A1_s_at	0.156867	At1g01225 [Arabidopsis thaliana (Mouse-ear cress)]
GhiAffx.10674.1.S1_at	0.156767	N/A
Ghi.6175.2.S1_s_at	0.155608	protease inhibitor seed storage lipid transfer protein family protein
Ghi.381.1.S1_at	0.154748	Hypothetical protein [Arabidopsis thaliana (Mouse-ear cress)]
Ghi.1956.1.S1_s_at	0.153919	metallothionein-like protein
GhiAffx.16056.1.S1_at	0.153573	N/A
GhiAffx.21219.1.A1_s_at	0.150421	alpha-expansin 15
GhiAffx.24265.1.A1_at	0.149434	Hairpin-induced family protein [Ipomoea nil (Japanese morning glory) (Pharbitis nil)]
Ghi.6485.1.S1_s_at	0.147522	pathogenesis-related protein 10
GhiAffx.15745.1.A1_s_at	0.146845	diphenol oxidase
Ghi.1036.1.S1_at	0.146299	N/A
Ghi.2804.1.S1_s_at	0.136518	indole-3-acetic acid inducible 26
Ghi.6953.1.S1_s_at	0.127595	1-aminocyclopropane-1-carboxylate oxidase
GhiAffx.2217.1.S1_at	0.118826	N/A
GraAffx.27655.1.S1_s_at	0.116009	nodulin 21 family protein
GbaAffx.207.1.S1_s_at	0.112827	pathogenesis-related protein 10
GarAffx.19282.1.S1_s_at	0.104156	pathogenesis-related protein 10
Ghi.8023.1.S1_at	0.092879	acc oxidase
Ghi.5186.1.A1_at	0.0896397	pectin methylesterase
Ghi.3578.1.S1_s_at	0.0867729	homeodomain leucine zipper protein vrs1
Ghi.7872.1.S1_s_at	0.0672829	proline-rich glycoprotein
GhiAffx.25605.1.S1_at	0.0460144	N/A
GhiAffx.34006.1.S1_at	0.0395856	ac087852_29 reverse transcriptase
GhiAffx.22223.1.A1_at	0.0368135	N/A
Ghi.1764.1.S1_at	0.0364187	N/A
Ghi.4166.1.S1_s_at	0.0312643	N/A
GhiAffx.3083.32.A1_x_at	0.0281117	Ubiquitin-like protein SMT3-like related cluster
Ghi.3589.1.S1_at	0.0170362	N/A
