# Supplementary material for: Functional analyses of cotton (Gossypium hirsutum L.) immature fiber (im) mutant infer that fiber cell wall development is associated with stress responses
Source: BMC Genomics. 2013 Dec 17;14:889. doi: 10.1186/1471-2164-14-889 (PMC3904472; doi:10.1186/1471-2164-14-889)
Supplement: Additional file 2 — Classes 3 and 4. Probeset ID identified as class 3 (sucrose metabolic process and gylcosyltransferase activity) and class 4 (transports and metal ion binding processes) by GO term enrichment analyses. [file 1471-2164-14-889-S2.xlsx]

## Sheet: Sheet1
Class 3		Class 4
sucrose metabolic process		sodium ion transport
Gra.631.1.S1_at		GhiAffx.2746.1.S1_at
Ghi.8667.1.A1_at		GhiAffx.53261.1.A1_at
Ghi.5186.1.A1_at		GhiAffx.4260.1.S1_at
Ghi.8995.1.A1_s_at		GhiAffx.9732.1.A1_at
Ghi.9475.1.S1_s_at		GhiAffx.61810.1.S1_at
GhiAffx.25797.1.S1_s_at		Ghi.8122.1.S1_s_at
Ghi.3555.1.A1_at		GhiAffx.18012.1.S1_at
GarAffx.14011.1.S1_s_at		GhiAffx.45916.1.A1_s_at
GhiAffx.35237.1.S1_at		Transition metal ion binding
Glycosyltransferase activity		Ghi.318.1.S1_at
Gra.717.1.S1_at		GhiAffx.22890.1.S1_s_at
Ghi.3235.1.A1_at		Ghi.7673.1.S1_s_at
Ghi.8485.2.A1_at		GhiAffx.38970.1.S1_at
Ghi.9236.1.S1_at		GhiAffx.3787.2.A1_at
GraAffx.4630.1.A1_s_at		GraAffx.34139.2.S1_s_at
Ghi.3235.1.S1_s_at		GraAffx.30195.1.A1_s_at
Ghi.8667.1.A1_at		GhiAffx.39318.1.S1_at
Ghi.3555.1.A1_at		Ghi.778.1.S1_at
GhiAffx.53295.1.A1_at		GhiAffx.44799.1.S1_at
		GraAffx.17799.1.A1_s_at
		GhiAffx.30835.1.S1_s_at
		Ghi.6953.1.S1_s_at
		GhiAffx.23200.1.S1_at
		Gra.1095.1.A1_s_at
		Ghi.7921.1.S1_x_at
		Ghi.234.1.S1_s_at
		Ghi.8023.1.S1_at
		GarAffx.29310.2.S1_s_at
		Gra.2141.1.S1_s_at
		GhiAffx.25343.1.S1_at
		Ghi.9264.3.S1_s_at
		Ghi.8520.1.S1_at
		Ghi.632.1.S1_at
		Iron ion binding
		Ghi.318.1.S1_at
		Ghi.7673.1.S1_s_at
		GhiAffx.38970.1.S1_at
		GhiAffx.3787.2.A1_at
		GraAffx.34139.2.S1_s_at
		GraAffx.30195.1.A1_s_at
		GhiAffx.44799.1.S1_at
		GhiAffx.30835.1.S1_s_at
		Ghi.6953.1.S1_s_at
		Ghi.7921.1.S1_x_at
		Ghi.234.1.S1_s_at
		Ghi.8023.1.S1_at
		Gra.2141.1.S1_s_at
		GhiAffx.25343.1.S1_at
		Ghi.9264.3.S1_s_at
		Ghi.8520.1.S1_at
		Ghi.1492.1.S1_at
		Ghi.3793.1.A1_at
		Ghi.1234.1.S1_s_at
		Gra.605.2.A1_x_at
		Ghi.3408.1.A1_at
		Ghi.7950.1.S1_at
		Ghi.9005.1.A1_s_at
		Ghi.9264.2.A1_s_at
		GhiAffx.2385.1.A1_at
		Ghi.798.1.S1_s_at
		Ghi.6559.1.S1_at
		Gra.2722.2.A1_s_at
		GhiAffx.5687.1.S1_at
		GhiAffx.1119.2.S1_at
		Ghi.6164.1.A1_at
		GhiAffx.25127.1.A1_at
		GhiAffx.6043.1.A1_at
		Ghi.4137.1.S1_at
		Ghi.10802.1.S1_at
		GhiAffx.7280.1.S1_at
		Zinc ion binding
		GhiAffx.22890.1.S1_s_at
		GhiAffx.39318.1.S1_at
		Ghi.778.1.S1_at
		GraAffx.17799.1.A1_s_at
		GhiAffx.23200.1.S1_at
		GarAffx.29310.2.S1_s_at
		Ghi.10341.2.A1_x_at
		Ghi.8523.1.A1_at
		GhiAffx.24759.1.S1_s_at
		Gra.840.1.A1_at
		GhiAffx.1082.1.S1_at
		GhiAffx.59300.1.S1_at
		Ghi.8611.1.S1_s_at
