# Supplementary material for: Functional analyses of cotton (Gossypium hirsutum L.) immature fiber (im) mutant infer that fiber cell wall development is associated with stress responses
Source: BMC Genomics. 2013 Dec 17;14:889. doi: 10.1186/1471-2164-14-889 (PMC3904472; doi:10.1186/1471-2164-14-889)
Supplement: Additional file 4 — 45 candidate genes involved in reducing the degree of SCW development at 28 DPA of the im mutant fibers. Common DEGs between the down-regulated DEGs in the im mutant fibers at 28 DPA compared with the TM-1 fibers at 28 DPA (im 28 DPA vs. TM-1 28 DPA) and up-regulated DEGs in the TM-1 fibers at 28 DPA compared with TM-1 at 10 DPA (TM-1 28 DPA vs. TM-1 10 DPA). [file 1471-2164-14-889-S4.xlsx]

## Sheet: Sheet1
Probe ID	im28/TM28	annotation
Gra.1630.2.S1_x_at	0.491474	desacetoxyvindoline 4-
Ghi.1893.1.S1_at	0.491058	beta chain
GhiAffx.40134.2.A1_at	0.48308	amino acid transporter family protein
GraAffx.16856.1.A1_at	0.477288	Zinc finger, B-box [Medicago truncatula (Barrel medic)]
Ghi.3784.2.S1_s_at	0.447757	basic 7s globulin 2 precursor small
GhiAffx.60610.1.S1_s_at	0.445347	gdu1
Ghi.8947.1.A1_at	0.434404	N/A
Ghi.812.1.S1_at	0.427821	Emb|CAB72159.1 [Arabidopsis thaliana (Mouse-ear cress)]
Ghi.5565.7.A1_x_at	0.413932	atp-binding cassette
Gra.1633.1.A1_s_at	0.409435	desiccation-related protein lb_13-62
GhiAffx.2746.1.S1_at	0.396767	na+ dependent ileal bile acid transporter
GhiAffx.43630.1.S1_at	0.388098	N/A
GhiAffx.8267.1.A1_s_at	0.384274	hva22e
Ghi.6262.1.S1_x_at	0.37203	Hypothetical protein AT4g17900 [Arabidopsis thaliana (Mouse-ear cress)]
GhiAffx.35237.1.S1_at	0.369501	dtdp-glucose 4-6-
GraAffx.8613.1.S1_s_at	0.352678	ferritin
GhiAffx.32217.1.A1_s_at	0.35057	protein kinase
GhiAffx.21205.1.S1_at	0.332846	N/A
GraAffx.28377.1.S1_s_at	0.330436	actin binding
GhiAffx.43092.1.S1_at	0.327443	T15F16.6 protein [Arabidopsis thaliana (Mouse-ear cress)]
GhiAffx.24039.1.S1_at	0.322586	zinc finger
GhiAffx.3527.1.S1_at	0.321307	rhicadhesin receptor
GbaAffx.196.1.A1_s_at	0.318492	ap2 erf domain-containing transcription factor
Ghi.5565.7.A1_x_at	0.413932	atp-binding cassette
Ghi.7874.1.S1_s_at	0.280794	ap2 erf domain-containing transcription factor
Gra.2425.1.A1_at	0.276832	metallothionein-like [Gossypium hirsutum]
GhiAffx.7806.1.S1_at	0.273282	Protein At5g20190 [Arabidopsis thaliana (Mouse-ear cress)]
Ghi.8667.1.A1_at	0.256035	sucrose synthase
GhiAffx.59002.1.S1_at	0.249679	N/A
GhiAffx.5793.1.A1_at	0.249363	zinc finger family protein
GhiAffx.43892.1.A1_at	0.228909	N/A
GhiAffx.841.1.S1_x_at	0.224799	N/A
GhiAffx.6330.1.S1_x_at	0.22203	unnamed protein product [Vitis vinifera]
GhiAffx.841.2.S1_s_at	0.221038	N/A
GhiAffx.22396.1.S1_at	0.203823	mip nip subfamily
Ghi.1037.4.A1_x_at	0.187734	Metallothionein-like protein type 3 [Carica papaya (Papaya)]
Ghi.6794.1.A1_at	0.178154	unnamed protein product [Vitis vinifera]
GhiAffx.52609.1.S1_at	0.17788	amino acid
Ghi.1319.1.S1_s_at	0.168465	af118230_1metallothionein-like protein
GhiAffx.10674.1.S1_at	0.156767	N/A
Ghi.1956.1.S1_s_at	0.153919	metallothionein-like protein
GhiAffx.15745.1.A1_s_at	0.146845	diphenol oxidase
Ghi.5186.1.A1_at	0.0896397	pectin methylesterase
Ghi.1764.1.S1_at	0.0364187	N/A
Ghi.4166.1.S1_s_at	0.0312643	N/A
