# Supplementary material for: Functional analyses of cotton (Gossypium hirsutum L.) immature fiber (im) mutant infer that fiber cell wall development is associated with stress responses
Source: BMC Genomics. 2013 Dec 17;14:889. doi: 10.1186/1471-2164-14-889 (PMC3904472; doi:10.1186/1471-2164-14-889)
Supplement: Additional file 5 — 30 candidate genes involved in fiber elongation at 28 DPA of the im mutant fibers. Common DEGs between the up-regulated DEGs in the im mutant fibers at 28 DPA compared with the TM-1 fibers at 28 DPA (im 28 DPA vs. TM-1 28 DPA) and up-regulated DEGs in the TM-1 fibers at 10 DPA compared with TM-1 at 28 DPA (TM-1 10 DPA vs. TM-1 28 DPA). [file 1471-2164-14-889-S5.xlsx]

## Sheet: Sheet1
DFG	im28/TM28	annotation
Ghi.8127.1.S1_s_at	9.60304	squamosa promoter-binding protein -like (SPL)
Ghi.9259.3.S1_x_at	6.53653	pyridoxine biosynthesis protein
GhiAffx.34159.1.A1_a_at	6.21179	heat shock protein 18
Ghi.8611.2.A1_at	5.51176	zinc finger family protein
Gra.431.2.S1_s_at	5.10254	Phosphoglycerate dehydrogenase-like protein [Arabidopsis thaliana (Mouse-ear cress)]
Ghi.9259.1.S1_s_at	4.72217	pyridoxine biosynthesis protein
Ghi.2039.1.S1_x_at	4.41248	alpha-expansin 8
GhiAffx.16326.1.A1_s_at	4.01881	phosphoglycerate dehydrogenase
GhiAffx.41577.1.S1_s_at	3.72917	low molecular weight heat shock protein
Ghi.8611.1.S1_s_at	3.70808	zinc finger family protein
GhiAffx.1126.2.S1_s_at	3.48927	23s ribosomal rna
Ghi.220.1.S1_at	3.25953	N/A
Gra.1095.1.A1_s_at	2.79664	unknown protein [Arabidopsis thaliana]
Ghi.9263.1.A1_a_at	2.53335	kinase family protein
Ghi.8520.1.S1_at	2.44094	delta-6 desaturase
Ghi.9005.1.A1_s_at	2.36335	cytochrome p450
GhiAffx.47032.1.S1_at	2.34951	histone z
Ghi.7142.1.A1_s_at	2.34456	N/A
Ghi.632.1.S1_at	2.31441	Oxidoreductase [Setaria italica (Foxtail millet)]
Ghi.4668.2.A1_at	2.30462	Hypothetical protein At1g31650/F27M3_15 [Arabidopsis thaliana (Mouse-ear cress)]
GhiAffx.16170.1.S1_at	2.2771	brassinosteroid insensitive 1-associated receptor kinase 1
Ghi.9263.5.A1_x_at	2.26112	kinase family protein
Ghi.8273.1.S1_s_at	2.234	benzoquinone reductase
GhiAffx.2461.1.A1_s_at	2.20613	mitochondrial protein
Ghi.8130.1.A1_s_at	2.13888	hypothetical protein [Gossypium hirsutum]
GraAffx.957.1.A1_s_at	2.13573	alpha-l-fucosidase 2
Ghi.6594.1.S1_s_at	2.03963	N/A
GhiAffx.7280.1.S1_at	2.02953	cytochrome p450 probable 6-deoxocathasterone to 6-deoxoteasterone or cathasterone to teasterone
Ghi.8273.2.S1_s_at	2.02943	benzoquinone reductase
GhiAffx.49982.1.S1_at	2.02426	protein
