# Supplementary material for: Functional analyses of cotton (Gossypium hirsutum L.) immature fiber (im) mutant infer that fiber cell wall development is associated with stress responses
Source: BMC Genomics. 2013 Dec 17;14:889. doi: 10.1186/1471-2164-14-889 (PMC3904472; doi:10.1186/1471-2164-14-889)
Supplement: Additional file 6 — Common DEGs between im mutant fibers without additional stress treatment and wild type cotton tissues with salt or drought treatment. Probeset ID commonly identified from im mutant fibers without additional stress treatment, wild type cotton roots with salt treatment, and wild type cotton fibers with drought treatment. [file 1471-2164-14-889-S6.xlsx]

## Sheet: Sheet1
Ghi.9122.1.A1_at
Ghi.8599.1.A1_a_at
Ghi.8943.2.A1_s_at
Ghi.3562.1.A1_at
Ghi.4013.2.S1_at
Ghi.4013.1.A1_at
Ghi.9168.1.A1_s_at
GhiAffx.24459.1.S1_at
Ghi.8752.1.A1_at
GhiAffx.14096.1.S1_at
GhiAffx.12179.1.S1_at
GhiAffx.665.1.S1_s_at
GraAffx.15391.1.A1_at
GhiAffx.24076.1.S1_at
Ghi.716.1.S1_at
GhiAffx.42721.1.S1_at
GhiAffx.12577.1.S1_at
Ghi.9834.1.S1_s_at
Ghi.10212.1.S1_x_at
Ghi.836.1.S1_at
GhiAffx.20947.1.S1_at
Ghi.8378.2.S1_s_at
GhiAffx.31263.1.A1_at
Ghi.6502.1.S1_at
GhiAffx.2416.1.S1_s_at
GhiAffx.4130.1.S1_at
GhiAffx.7545.1.S1_at
GraAffx.8329.1.S1_s_at
Ghi.6435.1.A1_at
Ghi.1234.1.S1_s_at
Ghi.7987.1.S1_s_at
Gra.605.2.A1_x_at
Ghi.6188.1.A1_at
GhiAffx.3411.1.A1_at
Ghi.8460.3.A1_at
Gra.207.1.A1_s_at
Ghi.5385.1.S1_s_at
Ghi.8460.2.A1_x_at
GhiAffx.29280.1.S1_s_at
Gra.631.1.S1_at
Ghi.4855.1.A1_at
GhiAffx.11496.1.A1_at
Ghi.1362.1.S1_at
Ghi.6780.1.S1_s_at
Ghi.9240.1.S1_s_at
GhiAffx.51022.1.S1_at
GraAffx.17697.1.A1_s_at
Ghi.1386.1.A1_at
Ghi.8524.1.S1_at
Ghi.9441.2.A1_s_at
Ghi.106.1.S1_s_at
Ghi.10778.2.S1_at
Ghi.7921.1.S1_x_at
Ghi.7950.1.S1_at
Ghi.9194.1.S1_a_at
Ghi.8400.1.S1_s_at
Ghi.10559.1.A1_at
Ghi.9106.1.S1_at
GhiAffx.24975.1.A1_at
Ghi.3440.1.A1_at
Ghi.1132.2.A1_a_at
GhiAffx.16921.1.A1_at
Ghi.3264.2.A1_s_at
GhiAffx.27212.1.S1_at
GhiAffx.44038.1.S1_at
GarAffx.14011.1.S1_s_at
GhiAffx.1082.1.S1_at
Ghi.9153.1.S1_x_at
Ghi.8123.1.S1_at
Gra.1042.1.A1_x_at
GhiAffx.62419.1.S1_at
GraAffx.9655.1.S1_s_at
Ghi.9261.2.A1_s_at
Ghi.8129.1.S1_at
Ghi.10747.1.S1_at
GhiAffx.34159.1.A1_a_at
Ghi.3135.1.S1_at
Ghi.3407.2.A1_at
Gra.97.1.A1_s_at
GhiAffx.25955.1.A1_at
Gra.2985.2.S1_s_at
Gra.215.1.A1_at
Ghi.8485.2.A1_at
Ghi.3642.2.A1_at
Ghi.4668.2.A1_at
GhiAffx.52180.1.S1_s_at
GhiAffx.16170.1.S1_at
Ghi.9102.1.S1_at
Ghi.8273.2.S1_s_at
Ghi.5971.1.A1_at
GraAffx.23006.2.S1_s_at
GhiAffx.2668.1.A1_at
Gra.1630.2.S1_x_at
GhiAffx.10836.1.A1_at
GhiAffx.10455.1.S1_s_at
Ghi.1661.1.S1_at
Ghi.4834.1.A1_at
Ghi.9014.2.A1_at
GraAffx.33589.1.A1_x_at
GhiAffx.10268.1.S1_at
GarAffx.17438.1.S1_s_at
GhiAffx.5828.1.S1_s_at
GraAffx.20510.2.A1_s_at
GhiAffx.53661.1.S1_s_at
Ghi.1970.1.S1_s_at
Ghi.2998.2.S1_x_at
GhiAffx.2606.1.S1_at
Ghi.3905.1.S1_s_at
Ghi.1086.1.S1_at
Ghi.8294.2.S1_at
GhiAffx.19307.1.S1_s_at
GhiAffx.61079.1.S1_at
Ghi.6551.1.S1_at
Ghi.7673.1.S1_s_at
GhiAffx.41421.1.S1_at
GraAffx.17799.1.A1_s_at
Ghi.9178.3.S1_at
GbaAffx.201.1.S1_s_at
Ghi.468.1.A1_s_at
Ghi.954.1.A1_s_at
Ghi.279.1.S1_at
GhiAffx.41021.1.S1_s_at
GhiAffx.18100.1.S1_at
Ghi.3815.1.A1_at
GhiAffx.8031.1.A1_s_at
Ghi.4652.1.A1_at
GhiAffx.4610.1.S1_at
GhiAffx.5487.1.S1_s_at
GhiAffx.13391.3.A1_s_at
GhiAffx.13852.1.S1_at
Ghi.9175.1.S1_at
GhiAffx.28714.1.S1_at
Ghi.5777.1.S1_s_at
GhiAffx.44360.1.S1_at
Ghi.779.1.S1_at
Ghi.1629.1.S1_s_at
GhiAffx.22487.1.A1_s_at
Ghi.7941.1.A1_at
Ghi.524.1.S1_x_at
GhiAffx.1589.25.S1_s_at
GhiAffx.62322.1.S1_at
GhiAffx.25127.1.A1_at
Gra.2722.2.A1_s_at
Ghi.6772.1.A1_at
Ghi.3381.1.S1_x_at
Ghi.5755.3.S1_s_at
Ghi.798.1.S1_s_at
Ghi.10388.2.S1_at
Ghi.10388.1.S1_at
GarAffx.29310.2.S1_s_at
Ghi.8100.1.S1_s_at
GhiAffx.7695.1.A1_at
Ghi.6953.1.S1_s_at
Ghi.3578.1.S1_s_at
Ghi.6164.2.S1_at
Ghi.3235.1.A1_at
Ghi.9236.1.S1_at
Ghi.3555.1.A1_at
Ghi.9264.3.S1_s_at
Ghi.3524.2.A1_at
Gra.1178.1.S1_at
Ghi.3429.2.S1_at
GhiAffx.1517.1.S1_at
GhiAffx.42790.1.S1_at
GhiAffx.6226.1.S1_at
GhiAffx.40134.2.A1_at
GhiAffx.13735.1.A1_at
Ghi.5565.2.S1_a_at
GhiAffx.34141.1.A1_s_at
Ghi.8364.1.A1_at
Ghi.3784.2.S1_s_at
GhiAffx.21205.1.S1_at
Ghi.812.1.S1_at
Ghi.576.3.A1_x_at
Ghi.3408.1.A1_at
Ghi.9252.1.A1_at
Ghi.9264.2.A1_s_at
Ghi.3591.1.A1_s_at
Ghi.8369.3.A1_at
GhiAffx.59002.1.S1_at
Ghi.7402.1.S1_at
Ghi.3589.1.S1_at
